# Supplementary material for: Gene expression profiles in rat brain disclose CNS signature genes and regional patterns of functional specialisation
Source: BMC Genomics. 2007 Apr 4;8:94. doi: 10.1186/1471-2164-8-94 (PMC1853090; doi:10.1186/1471-2164-8-94)
Supplement: Additional file 1 — Genes significantly enriched in cortex, hippocampus, striatum and cerebellum, respectively (SAM vs all other samples. FDR = 0. Fold change > 2 vs other CNS samples). [file 1471-2164-8-94-S1.xls]

## Sheet: SAM Cx
Supplementary Table 2a. Genes significantly enriched in cortex (Sorted by d-score, SAM vs all other samples, FDR=0, Fold change > 2 vs other CNS samples).
Probe ID	Primary Gene ID	SAM d-score	Fold difference vs CNS	Gene Symbol	Gene Name	Family	Subfamily	Function	Process
20757128	501145	21.244	11.472	LOC501145	similar to KIAA1034-like DNA binding protein	FAMILY NOT NAMED	SATB1	Transcription factor|Homeobox transcription factor;Transcription factor|Other transcription factor;Nucleic acid binding	Nucleoside, nucleotide and nucleic acid metabolism|mRNA transcription|mRNA transcription regulation
20804233	rCG56790	21.1068	4.88399
22394757	116470	20.8804	7.17659	Stx1a	syntaxin 1A (brain)	SYNTAXIN	SYNTAXIN1	Membrane traffic protein|SNARE protein	Synaptic transmission|Protein targeting;Transport|Regulated exocytosis;Protein targeting and localization|Exocytosis|Small molecule transport;Neuronal activities|Intracellular protein traffic
22106387	rCG41483	20.625	16.7321
21180100	289440	20.5296	5.13839	Abhd7 _predicted	abhydrolase domain containing 7 (predicted)	ALPHA/BETA HYDROLASE RELATED	EPOXIDE HYDROLASE	Hydrolase	Immunity and defense|Detoxification;Other metabolism
21191309	25033	20.1	7.38735	Sstr1	somatostatin receptor 1	G-PROTEIN COUPLED RECEPTOR	SOMATOSTATIN RECEPTOR	G-protein coupled receptor|Receptor	Cell surface receptor mediated signal transduction|Signal transduction|G-protein mediated signaling;Cell proliferation and differentiation
21546223	rCG25985	18.8063	5.29346
20813345	312607	18.2031	3.8883	Pdzrn3 _predicted	PDZ domain containing RING finger 3 (predicted)	FAMILY NOT NAMED	SUBFAMILY NOT NAMED	Molecular function unclassified	Biological process unclassified
21401322	rCG26687.1	17.9404	5.88643
21849766	rCG63353	17.728	4.86699
21950282	25033	17.4229	6.13442	Sstr1	somatostatin receptor 1	G-PROTEIN COUPLED RECEPTOR	SOMATOSTATIN RECEPTOR	G-protein coupled receptor|Receptor	Cell surface receptor mediated signal transduction|Signal transduction|G-protein mediated signaling;Cell proliferation and differentiation
20859780	65031	16.7667	4.89424	Doc2a	double C2, alpha	SYNAPTOTAGMIN	DOUBLE C2-LIKE DOMAIN CONTAINING PROTEIN ALPHA, DOC2 ALPHA	Miscellaneous function	Synaptic transmission|Exocytosis;Neuronal activities|Neurotransmitter release|Intracellular protein traffic
21325396	300455	16.6061	8.7712	LOC300455	similar to Crossveinless 2	EXTRACELLULAR MATRIX GLYCOPROTEIN RELATED	BMP BINDING ENDOTHELIAL REGULATORY PROTEIN	Molecular function unclassified	Biological process unclassified
21520960	rCG54857.1	16.1641	3.31776
20763979	499497	15.951	8.04085	LOC499497	similar to MADS box transcription enhancer factor 2, polypeptide C (myocyte enhancer factor 2C)	MADS BOX PROTEIN	MYOCYTE-SPECIFIC ENHANCER FACTOR 2C	Transcription factor|Other transcription factor;Nucleic acid binding	Nucleoside, nucleotide and nucleic acid metabolism|mRNA transcription regulation;Developmental processes|Muscle development;Cell proliferation and differentiation|mRNA transcription|Mesoderm development
21303631	313783	15.9206	4.94218	Olfm2	olfactomedin 2	OLFACTOMEDIN-RELATED	NOELIN	Receptor	Signal transduction|Neurogenesis|Cell surface receptor mediated signal transduction;Developmental processes|Ectoderm development
20795546	291388	15.6666	11.6612	Cbln2	cerebellin 2 precursor protein	CEREBELLIN-RELATED	CEREBELLIN 2	Peptide hormone|Signaling molecule|Neuropeptide	Other neuronal activity;Homeostasis|Neuronal activities
21390056	360519	15.4332	5.85608	Rasgef1c _predicted	RasGEF domain family, member 1C (predicted)	GUANINE NUCLEOTIDE EXCHANGE FACTOR	RAS GUANINE NUCLEOTIDE EXCHANGE FACTOR RELATED	G-protein modulator|Guanyl-nucleotide exchange factor|Select regulatory molecule	Cell surface receptor mediated signal transduction|Signal transduction|Receptor protein tyrosine kinase signaling pathway
21264503	259221	15.4304	3.4893	Osbpl1a	oxysterol binding protein-like 1A	OXYSTEROL-BINDING PROTEIN	OXYSTEROL-BINDING PROTEIN 1A	Transfer/carrier protein;Miscellaneous function|Other miscellaneous function protein	Cholesterol metabolism|Steroid metabolism|Lipid, fatty acid and steroid metabolism
20702703	rCG55302	15.3932	5.15993
20718128	rCG41108	15.3852	4.20471
22321879	116489	14.9458	4.76943	LOC360318|Kcnk4	potassium channel, subfamily K, member 4	POTASSIUM CHANNEL, SUBFAMILY K	POTASSIUM CHANNEL SUBFAMILY K MEMBER 4 (TWIK-RELATED ARACHIDONIC ACID- STIMULATED POTASSIUM CHANNEL PROTEIN)	Voltage-gated potassium channel|Voltage-gated ion channel|Ion channel	Transport|Ion transport|Cation transport;Neuronal activities|Other neuronal activity
21563458	314814	14.6921	2.64913	RGD1306259 _predicted	similar to neuron navigator 3; pore membrane and/or filament interacting like protein 1; steerin 3 (predicted)
22070361	501252	14.3422	3.75297	LOC501252|LOC501253		UNCHARACTERIZED	SPETEX	Molecular function unclassified	Biological process unclassified
21299826	308523	14.2483	4.18414	Zfp537 _predicted	zinc finger protein 537 (predicted)	TEASHIRT-RELATED	TEASHIRT3	Transcription factor|Zinc finger transcription factor	Nucleoside, nucleotide and nucleic acid metabolism|Cell motility|mRNA transcription;Developmental processes|Determination of dorsal/ventral axis;Developmental processes|Segment specification;Cell structure and motility
21422868	rCG47836	14.1992	7.09822
22205470	367620	14.1139	3.56716	MGC116197|LOC367617|LOC501447|LOC501444|LOC301137|LOC363408	similar to putative pheromone receptor (Go-VN5)	UNCHARACTERIZED|PHEROMONE AND ODORANT RECEPTOR	SPETEX|PHEROMONE RECEPTOR-RELATED	G-protein coupled receptor|Receptor|Molecular function unclassified	Cell surface receptor mediated signal transduction|Signal transduction|Biological process unclassified|G-protein mediated signaling;Neuronal activities
22243118	363942	14.0195	2.67317	LOC497961|LOC363942	similar to nemo like kinase	CDC2-RELATED KINASE	NEMO-LIKE KINASE (PTHR11295:SF65)	Kinase|Non-receptor serine/threonine protein kinase|Protein kinase	Intracellular signaling cascade|Protein phosphorylation;Signal transduction|MAPKKK cascade|Protein metabolism and modification|Protein modification
22375003	29485	13.8961	3.77225	Slc7a3	solute carrier family 7 (cationic amino acid transporter, y+ system), member 3	AMINO ACID TRANSPORTER	CATIONIC AMINO ACID TRANSPORTER	Transporter|Amino acid transporter	Amino acid transport|Amino acid transport;Transport|Amino acid metabolism
20725791	60590	13.841	4.59251	Grm8	glutamate receptor, metabotropic 8	PHEROMONE AND ODORANT RECEPTOR	METABOTROPIC GLUTAMATE RECEPTOR 4, 6, 7, 8 (MGLUR GROUP 3)	G-protein coupled receptor|Receptor	Cell surface receptor mediated signal transduction|Signal transduction|G-protein mediated signaling;Neuronal activities
22184828	501195	13.7318	2.26487	LOC501195	similar to D1Ertd622e protein
21543834	302192	13.6901	3.94976	LOC302192		UNCHARACTERIZED	SPETEX	Molecular function unclassified	Biological process unclassified
22011322	84574	13.3707	2.64093	Tgfb1i1	transforming growth factor beta 1 induced transcript 1	LIM DOMAIN	PAXILLIN-RELATED	Cytoskeletal protein|Actin binding cytoskeletal protein	Cell motility|Cell structure and motility
21195442	304469	13.2978	2.33916	RGD1307973 _predicted	similar to 2900002H16Rik protein (predicted)	ZINC FINGER PROTEIN DZIP1		Nucleic acid binding	Gametogenesis|Spermatogenesis and motility|Developmental processes
21225276	rCG43765	13.2248	3.25789
22126754	361358	13.2156	3.58403	LOC361358	similar to Nedd4-binding brain specific protein BEAN
22272002	29480	13.1909	4.20311	Rgs4	regulator of G-protein signaling 4	REGULATOR OF G PROTEIN SIGNALING	REGULATOR OF G PROTEIN SIGNALING 4, RGS4	G-protein modulator|Other G-protein modulator|Select regulatory molecule	Cell surface receptor mediated signal transduction|Signal transduction|G-protein mediated signaling
21951967	315789	13.1741	3.39782	RGD1311958 _predicted	similar to 6430514L14Rik protein (predicted)	FAMILY NOT NAMED	SUBFAMILY NOT NAMED	Molecular function unclassified	Biological process unclassified
21036157	498371	13.0664	3.96156	LOC501092|LOC501222|LOC363306|LOC301748|LOC364164|LOC501224|LOC316192|LOC501400|LOC501094|LOC501225|LOC501090|LOC498373|LOC501221|LOC498371|LOC501093|LOC501493|LOC501470|LOC363379|LOC498374|LOC501394|LOC367381|LOC501245|LOC363318|LOC501399|LOC501091|LOC501247|LOC363385|LOC501226|LOC501255|LOC501398	similar to RIKEN cDNA 2610042L04	UNCHARACTERIZED	SPETEX	Molecular function unclassified	Biological process unclassified
21537974	29625	12.9804	4.3541	Crhbp	corticotropin releasing hormone binding protein	CORTICOTROPIN-RELEASING FACTOR BINDING PROTEIN	CRHBP CORTICOTROPIN-RELEASING FACTOR BINDING PROTEIN	Signaling molecule|Other signaling molecule	Signal transduction|Cell communication|Ligand-mediated signaling;Neuronal activities|Other neuronal activity
21445520	60326	12.5546	2.47828	Kcnv1	potassium channel, subfamily V, member 1	VOLTAGE-GATED POTASSIUM CHANNEL	VOLTAGE-GATED POTASSIUM CHANNEL SUBUNIT KV8.1	Voltage-gated potassium channel|Voltage-gated ion channel|Ion channel	Transport|Ion transport|Cation transport
22227823	rCG37705.1	12.5494	10.5474
22202849	117064	12.5349	10.3054	Vip	vasoactive intestinal polypeptide	GLUCAGON-FAMILY NEUROPEPTIDE	VASOACTIVE INTESTINAL PEPTIDE	Peptide hormone|Signaling molecule	Signal transduction|Cell communication|Regulation of vasoconstriction, dilation|Ligand-mediated signaling;Muscle contraction;Blood circulation and gas exchange
21783017	362538	12.4409	2.75999	RGD1309931 _predicted	similar to hypothetical protein (predicted)
22081667	312275	12.4036	3.85409	Ephb6	Eph receptor B6	TYROSINE PROTEIN KINASE	EPHRIN RECEPTOR	Receptor|Tyrosine protein kinase receptor;Kinase|Tyrosine protein kinase receptor|Protein kinase receptor|Protein kinase	Protein phosphorylation;Signal transduction|Neurogenesis;Developmental processes|Cell surface receptor mediated signal transduction|Protein metabolism and modification|Protein modification|Receptor protein tyrosine kinase signaling pathway;Developmental processes|Mesoderm development;Cell proliferation and differentiation|Ectoderm development
21934262	363229	12.369	2.6425	Slc39a10 _predicted	solute carrier family 39 (zinc transporter), member 10 (predicted)	SOLUTE CARRIER FAMILY 39		Transporter|Other transporter	Transport|Ion transport
21621449	rCG46329	12.266	5.83571
22110465	305302	12.2353	3.08054	Rasl11b	RAS-like family 11 member B	RAS-RELATED GTPASE	gb def: Mus musculus 18-day embryo whole body cDNA, RIKEN full-length enriched library,	Molecular function unclassified	Biological process unclassified
22069382	367381	12.2148	3.57817	LOC363320|LOC501253|LOC501251|LOC501222|LOC301215|LOC301748|LOC501224|LOC501400|LOC501094|LOC501090|LOC498373|LOC501246|LOC501221|LOC501256|LOC363433|LOC501250|LOC498375|LOC500070|LOC501093|LOC501470|LOC498374|LOC501252|LOC501394|LOC367381|LOC501245|LOC363318|LOC501399|LOC501091|LOC301193|LOC360998|LOC363380|LOC498370|LOC301188|LOC363385|LOC501255|LOC501398|LOC498372|LOC501396	similar to RIKEN cDNA 4930555G01	UNCHARACTERIZED	SPETEX	Molecular function unclassified	Biological process unclassified
20928030	303471	12.1002	2.73016	LOC303471	similar to Stathmin (Phosphoprotein p19) (pp19) (Oncoprotein 18) (Op18) (Leukemia-associated phosphoprotein p18) (pp17) (Prosolin) (Metablastin) (Pr22 protein)	STATHMIN-RELATED	STATHMIN 1	Miscellaneous function|Other miscellaneous function protein	Signal transduction|Cell communication
21427445	315691	12.0189	3.50307	Lrrn6a	leucine rich repeat neuronal 6A	LEUCINE-RICH TRANSMEMBRANE PROTEINS	LEUCINE-RICH REPEAT NEURONAL 6	Receptor;Extracellular matrix	Cell surface receptor mediated signal transduction|Signal transduction|Other receptor mediated signaling pathway;Developmental processes
20728449	311346	11.797	2.302	RGD1307128	similar to RIKEN cDNA 2810002D13 gene	LEUCINE-RICH REPEAT-CONTAINING PROTEIN	LEUCINE-RICH REPEAT-CONTAINING PROTEIN	Miscellaneous function|Other miscellaneous function protein	Immunity and defense|Other immune and defense;Miscellaneous
21080196	500750	11.7306	5.35773	LOC500750
22211298	290308	11.7273	3.64994	RGD1305071 _predicted	similar to hypothetical protein MGC47306 (predicted)
21489855	81648	11.624	8.14042	Crh	corticotropin releasing hormone	FAMILY NOT NAMED	CORTICOLIBERIN	Peptide hormone|Signaling molecule	Signal transduction|Stress response;Neuronal activities|Other neuronal activity;Blood circulation and gas exchange|Cell communication;Immunity and defense|Regulation of vasoconstriction, dilation
21995014	291129	11.6158	2.71294	Vmp _predicted	vesicular membrane protein p24 (predicted)
21453691	83588	11.5813	4.349	Kcns3	potassium voltage-gated channel, delayed-rectifier, subfamily S, member 3	VOLTAGE-GATED POTASSIUM CHANNEL	VOLTAGE-GATED POTASSIUM CHANNEL SUBUNIT KV9	Molecular function unclassified	Biological process unclassified
21153108	rCG57554	11.5511	3.61797
22245306	rCG47360	11.4976	2.8749			G-PROTEIN COUPLED RECEPTOR	G-PROTEIN COUPLED RECEPTOR	G-protein coupled receptor|Receptor	Cell surface receptor mediated signal transduction|Pain sensation|Signal transduction|G-protein mediated signaling;Sensory perception
21699186	363972	11.4815	2.788	Dpp10	dipeptidylpeptidase 10	PROTEASE FAMILY S9B,C DIPEPTIDYL-PEPTIDASE IV-RELATED	DIPEPTIDYLPEPTIDASE 10, NONFUNCTIONAL PROTEASE (KV4 POTASSIUM CHANNEL AUXILIARY SUBUNIT)	Select regulatory molecule	Ion transport|Protein targeting and localization;Transport|Cation transport;Neuronal activities
22414034	114901	11.4645	2.80565	Argbp2	Arg/Abl-interacting protein ArgBP2	SH3 MULTI DOMAIN CONTAINING PROTEIN, ENDOPHILIN	SORBIN	Cytoskeletal protein	Biological process unclassified
20723425	498444	11.2424	4.28538	LOC498444|LOC498441	similar to Spetex-2E	UNCHARACTERIZED	SPETEX	Molecular function unclassified	Biological process unclassified
21821439	361560	11.0264	2.79115	RGD1306235 _predicted	similar to contains transmembrane (TM) region (predicted)
22357318	246153	11.021	2.47385	Kcnc2	potassium voltage gated channel, Shaw-related subfamily, member 2	VOLTAGE-GATED POTASSIUM CHANNEL	VOLTAGE-GATED POTASSIUM CHANNEL PROTEIN KV3	Voltage-gated potassium channel|Voltage-gated ion channel|Ion channel	Synaptic transmission|Signal transduction|Ion transport|Cell communication;Transport|Cation transport;Neuronal activities
20739788	295647	10.9867	2.39646	Gca _predicted	grancalcin (predicted)	CALPAIN	GRANCALCIN	Select calcium binding protein	Granulocyte-mediated immunity|Immunity and defense
22317272	307992	10.8981	2.70434	LOC307992	similar to mKIAA0534 protein	LAMININ	ATTRACTIN	Signaling molecule|Other signaling molecule	Cell adhesion;Immunity and defense|Other immune and defense
22337081	360942	10.8913	3.40892	Pcdh7	protocadherin 7	CADHERIN	PROTOCADHERIN 7	Cell adhesion molecule|Cadherin	Cell adhesion-mediated signaling;Cell adhesion;Developmental processes|Signal transduction|Neurogenesis;Cell proliferation and differentiation|Cell communication|Ectoderm development
21073543	81755	10.889	2.49015	Rab3b	RAB3B, member RAS oncogene family	RAS-RELATED GTPASE	RAB 3 AND 16	Molecular function unclassified	Intracellular signaling cascade;Intracellular protein traffic|Signal transduction|General vesicle transport|Receptor mediated endocytosis;Intracellular protein traffic|Endocytosis
21934008	316164	10.8129	3.57721	Satb1	special AT-rich sequence binding protein 1	FAMILY NOT NAMED	SATB1	Transcription factor|Homeobox transcription factor;Transcription factor|Other transcription factor;Nucleic acid binding	Nucleoside, nucleotide and nucleic acid metabolism|mRNA transcription|mRNA transcription regulation
20910776	502694	10.788	3.83735	LOC502694	similar to Docking protein 5 (Downstream of tyrosine kinase 5) (Protein dok-5)	DOCKING PROTEIN RELATED	DOCKING PROTEIN 5	Miscellaneous function|Other miscellaneous function protein	Cell surface receptor mediated signal transduction|Signal transduction|Receptor protein tyrosine kinase signaling pathway
22288019	289264	10.7766	2.84729	LOC289264	similar to PRDC
21296387	117105	10.74	3.7195	Kcnb2	potassium voltage gated channel, Shab-related subfamily, member 2	VOLTAGE-GATED POTASSIUM CHANNEL	VOLTAGE-GATED POTASSIUM CHANNEL PROTEIN KV2	Voltage-gated potassium channel|Voltage-gated ion channel|Ion channel	Transport|Ion transport|Cation transport
22120936	298609	10.725	2.52868	Efhd2	EF hand domain containing 2	SWIPROSIN	SUBFAMILY NOT NAMED	Molecular function unclassified	Biological process unclassified
20891302	311337	10.4976	2.27169	Ltk _predicted	leukocyte tyrosine kinase (predicted)	TYROSINE PROTEIN KINASE	LEUKOCYTE TYROSINE KINASE RECEPTOR	Receptor|Tyrosine protein kinase receptor;Kinase|Tyrosine protein kinase receptor|Protein kinase receptor|Protein kinase	Protein phosphorylation;Signal transduction|Cell surface receptor mediated signal transduction|Receptor protein tyrosine kinase signaling pathway|Protein metabolism and modification|Protein modification
20939288	rCG32470	10.4905	8.56056
22355967	501675	10.4684	3.88564	LOC501675	similar to RIKEN cDNA 4930511J11
21434079	rCG64391	10.4231	2.5758			KERATIN-ASSOCIATED PROTEIN		Miscellaneous function|Structural protein	Cell structure|Miscellaneous;Cell structure and motility
22242721	117100	10.4106	3.60386	Slc6a7	solute carrier family 6 (neurotransmitter transporter, L-proline), member 7	SODIUM/CHLORIDE DEPENDENT TRANSPORTER	SODIUM/SHLORIDE DEPENDENT AMINO ACID TRANSPORTER	Transporter|Other transporter	Synaptic transmission|Amino acid transport;Transport|Ion transport;Transport|Extracellular transport and import;Neuronal activities|Amino acid transport;Signal transduction|Cell communication|Amino acid metabolism|Ligand-mediated signaling;Transport
20933409	25272	10.3299	2.51856	Mapk10	mitogen activated protein kinase 10	CDC2-RELATED KINASE	JNK	Kinase|Non-receptor serine/threonine protein kinase|Protein kinase	Intracellular signaling cascade|Protein phosphorylation;Signal transduction|MAPKKK cascade|Protein metabolism and modification|Protein modification
21970370	311562	10.3003	2.90133	Apba2bp _predicted	amyloid beta (A4) precursor protein-binding, family A, member 1 binding protein (predicted)
21649505	293774	10.2922	4.41556	Dtx4	deltex 4 homolog (Drosophila)	DELTEX	DELTEX 4	Transcription factor|Transcription cofactor	Nucleoside, nucleotide and nucleic acid metabolism|mRNA transcription;Signal transduction|Neurogenesis|Cell surface receptor mediated signal transduction;Developmental processes|Ectoderm development
21615504	140724	10.2629	2.97765	Cacng3	calcium channel, voltage-dependent, gamma subunit 3	VOLTAGE-DEPENDENT CALCIUM CHANNEL GAMMA SUBUNIT		Voltage-gated calcium channel|Voltage-gated ion channel|Ion channel	Transport|Ion transport|Cation transport
20914954	rCG49444	10.2464	2.64508
21569668	360459	10.2282	2.29405	RGD1305733	similar to RIKEN cDNA 2900011O08	FAMILY NOT NAMED	SUBFAMILY NOT NAMED	Molecular function unclassified	Biological process unclassified
20708437	316527	10.2152	5.71069	Wnt10a _predicted	wingless related MMTV integration site 10a (predicted)	WNT RELATED	WNT-10	Signaling molecule|Other signaling molecule	Signal transduction|Ligand-mediated signaling;Developmental processes|Cell communication
22333550	rCG44583	10.1261	7.42162
21693197	361527	10.0755	2.37194	Pld3	phospholipase D3	PHOSPHOLIPASE D - RELATED	PHOSPHOLIPASE D - RELATED	Lipase|Hydrolase|Phospholipase	Lipid metabolism|Lipid, fatty acid and steroid metabolism
21186945	362971	10.0612	3.16559	RGD1308244 _predicted	similar to bM150J22.1 (novel protein (ortholog of human C22orf1)) (predicted)	UNCHARACTERIZED	UNCHARACTERIZED	Molecular function unclassified	Biological process unclassified
22416822	501875	10.0588	3.44604	LOC501875	similar to cornichon homolog 3	CORNICHON		Membrane-bound signaling molecule|Signaling molecule	Signal transduction|Gametogenesis|Oogenesis|Cell surface receptor mediated signal transduction;Developmental processes
22157389	60660	10.0451	2.52334	Ppp2r2b	protein phosphatase 2 (formerly 2A), regulatory subunit B (PR 52), beta isoform	PROTEIN PHOSPHATASE PP2A REGULATORY SUBUNIT B		Phosphatase|Protein phosphatase	Protein phosphorylation;Immunity and defense|Protein metabolism and modification|Protein modification|Stress response
21603928	192189	10.0319	3.7698	Bk|LOC497736	brain and kidney protein	SYNAPTOTAGMIN	B/K PROTEIN	Miscellaneous function|Other miscellaneous function protein	Intracellular protein traffic
20865890	25340	10.0123	2.94705	Npy5r	neuropeptide Y receptor Y5	G-PROTEIN COUPLED RECEPTOR	NEUROPEPTIDE Y RECEPTOR TYPE 5	G-protein coupled receptor|Receptor	Cell surface receptor mediated signal transduction|Signal transduction|G-protein mediated signaling;Neuronal activities
20878035	rCG32469	9.94095	9.39543
21336932	81808	9.89409	2.27701	Nr2f1	nuclear receptor subfamily 2, group F, member 1	NUCLEAR HORMONE RECEPTOR	COUP TRANSCRIPTION FACTOR 1	Molecular function unclassified	Biological process unclassified
21202451	301044	9.85889	2.23479	LOC301044
21569284	64830	9.85767	2.72441	Unc13b	unc-13 homolog B (C. elegans)	UNC-13 (MUNC13)		Receptor|Other receptor	Exocytosis|Intracellular protein traffic
22407327	500892	9.81744	11.0139	LOC503158|Cyp11b1	cytochrome P450, subfamily 11B, polypeptide 1	CYTOCHROME P450	CYTOCHROME P450, SUBFAMILY 11B	Oxygenase|Oxidoreductase	Steroid hormone metabolism;Electron transport|Steroid metabolism|Lipid, fatty acid and steroid metabolism
20897909	29588	9.81202	2.52894	Pou3f2	POU domain, class 3, transcription factor 2	POU DOMAIN	POU3/BRN-2	Transcription factor|Homeobox transcription factor	Nucleoside, nucleotide and nucleic acid metabolism|mRNA transcription regulation;Developmental processes|mRNA transcription
20944970	116728	9.76589	2.42789	2005-09-01	septin 5	SEPTIN		G-protein|Small GTPase|Other cytoskeletal proteins;Select regulatory molecule|Cytoskeletal protein	Cytokinesis|Cell cycle|Mitosis
20943419	25298	9.75044	4.22467	Cck	cholecystokinin	CHOLECYSTOKININ	CHOLECYSTOKININ	Peptide hormone|Signaling molecule	Signal transduction|Cell communication|Ligand-mediated signaling;Muscle contraction
20762432	29660	9.7013	2.67872	Pnck	pregnancy upregulated non-ubiquitously expressed CaM kinase	CALCIUM/CALMODULIN-DEPENDENT PROTEIN KINASE-RELATED	CALCIUM/CALMODULIN-DEPENDENT PROTEIN KINASE TYPE 1 (CAMKI)	Kinase|Non-receptor serine/threonine protein kinase|Protein kinase	Intracellular signaling cascade|Protein phosphorylation;Signal transduction|Protein metabolism and modification|Protein modification|Other neuronal activity|Calcium mediated signaling;Neuronal activities
22313955	171140	9.63357	2.04504	Camk2g	calcium/calmodulin-dependent protein kinase II gamma	CALCIUM/CALMODULIN-DEPENDENT PROTEIN KINASE-RELATED	CALCIUM/CALMODULIN DEPENDENT PROTEIN KINASE II	Kinase|Non-receptor serine/threonine protein kinase|Protein kinase	Intracellular signaling cascade|Protein phosphorylation;Signal transduction|Protein metabolism and modification|Protein modification|Calcium mediated signaling;Muscle contraction;Developmental processes
21126970	29714	9.58976	2.03758	Ptprn2	protein tyrosine phosphatase, receptor type, N polypeptide 2	PROTEIN-TYROSINE PHOSPHATASE	RECEPTOR PROTEIN TYROSINE PHOSPHATASE N, (IA2)	Receptor|Protein phosphatase|Other receptor;Phosphatase	Glucose homeostasis|Protein metabolism and modification|Protein phosphorylation;Homeostasis|Protein modification
20701792	500393	9.51891	3.76142	LOC500393	similar to RIKEN cDNA 3110035E14
21349147	361192	9.45228	3.2356	RGD1308544 _predicted	LOC361192 (predicted)
21375183	500307	9.39088	2.18599	LOC500307	similar to cat eye syndrome critical region 6	FAMILY NOT NAMED	CAT EYE SYNDROME CRITICAL REGION PROTEIN 6 (PTHR22146)	Molecular function unclassified	Biological process unclassified
21570627	361459	9.36586	2.04712	RGD1306801 _predicted	similar to hypothetical protein MGC34646 (predicted)	RETINALDEHYDE BINDING PROTEIN-RELATED	GENERAL SUBSTRATE TRANSPORTERS/CELLULAR RETINALDEHYDE-BINDING PROTEIN (CRAL)/TRIPLE FUNCTION DOMAIN (TRIO) CONTAINING PROTEIN-RELATED	Molecular function unclassified	Biological process unclassified
20717022	24260	9.32117	3.01971	Chrm3	cholinergic receptor, muscarinic 3	G-PROTEIN COUPLED RECEPTOR	MUSCARINIC ACETYLCHOLINE RECEPTOR M3	G-protein coupled receptor|Receptor	Synaptic transmission|Cell surface receptor mediated signal transduction|Signal transduction|G-protein mediated signaling;Neuronal activities|Neurotransmitter release
22099134	288475	9.31045	2.7851	Nptx2	neuronal pentraxin II	PENTRAXIN	NEURONAL PENTRAXIN	Antibacterial response protein;Defense/immunity protein|Other defense and immunity protein|Defense/immunity protein	Immunity and defense|Other immune and defense;Immunity and defense|Stress response;Immunity and defense|Cytokine/chemokine mediated immunity
22336919	116560	9.28221	2.82914	Kcnj9	potassium inwardly-rectifying channel, subfamily J, member 9	INWARD RECTIFIER POTASSIUM CHANNEL	G PROTEIN-ACTIVATED INWARD RECTIFIER POTASSIUM CHANNEL 3 (KIR3.3)(GIRK3)	Voltage-gated potassium channel|Voltage-gated ion channel|Ion channel	Transport|Ion transport|Cation transport
22036265	286973	9.2347	2.31824	LOC497806|Elavl2	ELAV (embryonic lethal, abnormal vision, Drosophila)-like 2 (Hu antigen B)	RNA-BINDING PROTEIN	ELAV (EMBRYONIC LETHAL, ABNORMAL VISION, DROSOPHILA)-LIKE PROTEIN	Ribonucleoprotein|Nucleic acid binding	Nucleoside, nucleotide and nucleic acid metabolism|Pre-mRNA processing|Neurogenesis;Cell proliferation and differentiation|Ectoderm development|mRNA end-processing and stability;Developmental processes
22333645	298359	9.17179	2.06117	LOC298359	ELAV (embryonic lethal, abnormal vision, Drosophila)-like 4 (Hu antigen D)	RNA-BINDING PROTEIN	ELAV (EMBRYONIC LETHAL, ABNORMAL VISION, DROSOPHILA)-LIKE PROTEIN	Ribonucleoprotein|Nucleic acid binding	Nucleoside, nucleotide and nucleic acid metabolism|Pre-mRNA processing|Neurogenesis;Cell proliferation and differentiation|Ectoderm development|mRNA end-processing and stability;Developmental processes
21939649	25366	9.16283	2.89377	Acvr2b	activin receptor IIB	TRANSFORMING GROWTH FACTOR-BETA RECEPTOR TYPE I AND II	ACTIVIN RECEPTOR TYPE II	Receptor|Cytokine receptor|Serine/threonine protein kinase receptor|TGF-beta receptor;Receptor|Protein kinase receptor|Serine/threonine protein kinase receptor;Kinase|Protein kinase	Receptor protein serine/threonine kinase signaling pathway|Protein phosphorylation;Signal transduction|Cell surface receptor mediated signal transduction|Cytokine and chemokine mediated signaling pathway;Signal transduction|Protein metabolism and modification|Protein modification
21111750	191573	9.12689	2.05059	Grin3a	glutamate receptor, ionotropic, N-methyl-D-aspartate 3A
21613632	362562	9.11648	3.34899	LOC362562	similar to novel protein	ATP/GTP-BINDING MOTIF CONTAINING PROTEIN RELATED		G-protein|Select regulatory molecule	Proteolysis;Signal transduction|Protein metabolism and modification
21542884	498596	9.11551	2.2262	LOC498596	similar to neuregulin-3	HEREGULIN-NEUREGULIN FAMILY MEMBER	NEUREGULIN 3	Membrane-bound signaling molecule;Select regulatory molecule|Kinase modulator|Signaling molecule|Kinase activator	Signal transduction|Ligand-mediated signaling;Developmental processes|Cell communication|Neurogenesis|Ectoderm development
20855194	rCG49720	9.09524	2.20779
22128511	309097	9.06836	2.80552	Gpr123 _predicted	G protein-coupled receptor 123 (predicted)	G-PROTEIN COUPLED RECEPTOR	G-PROTEIN COUPLED RECEPTOR 123	G-protein coupled receptor|Receptor	Biological process unclassified
20799985	81526	9.06422	2.98505	Nov	nephroblastoma overexpressed gene	CONNECTIVE TISSUE GROWTH FACTOR-RELATED	NOV/CCN3	Signaling molecule|Other signaling molecule|Growth factor;Signaling molecule	Signal transduction|Cell communication
21988412	rCG22559	9.04044	3.23391
21580994	498256	8.97518	2.95966	Ier5	immediate early response 5	FAMILY NOT NAMED	SUBFAMILY NOT NAMED	Molecular function unclassified	Biological process unclassified
21846813	113893	8.9385	2.01129	Sncb	synuclein, beta	SYNUCLEIN	BETA-SYNUCLEIN	Other chaperones;Membrane traffic protein|Other membrane traffic protein|Chaperone	Synaptic transmission|Neurotransmitter release|Regulated exocytosis;Neuronal activities|Exocytosis|Intracellular protein traffic
21740672	306527	8.90456	2.17487	RGD1310090|LOC498643	similar to 2310043K02Rik protein	DUAL SPECIFICITY PROTEIN PHOSPHATASE	TESTIS/ SELETAL MUSCLE	DUAL SPECIFICTY PHOSPHATASE	Phosphatase|Protein phosphatase
22186202	304237	8.87513	2.54213	LOC304237	similar to GTPase activating protein testicular GAP1	T-CELL ACTIVATION RHO GTPASE ACTIVATING PROTEIN-RELATED	T-CELL ACTIVATION RHO GTPASE ACTIVATING PROTEIN	G-protein modulator|Other G-protein modulator|Select regulatory molecule	Cell surface receptor mediated signal transduction|Signal transduction|G-protein mediated signaling;Immunity and defense|T-cell mediated immunity
21604135	362051	8.87093	2.87736	Lmo4	LIM domain only 4	LIM DOMAIN	LIM-ONLY 4	Transcription factor|Transcription cofactor	Nucleoside, nucleotide and nucleic acid metabolism|mRNA transcription;Developmental processes|Oncogene|Neurogenesis;Oncogenesis|Ectoderm development
22238619	310780	8.84592	2.13876	Gpr61 _predicted	G protein-coupled receptor 61 (predicted)	G PROTEIN-COUPLED RECEPTOR	G PROTEIN-COUPLED RECEPTOR 61	G-protein coupled receptor|Receptor	Cell surface receptor mediated signal transduction|Signal transduction|G-protein mediated signaling
21949399	29358	8.83944	4.93509	Npy1r	neuropeptide Y receptor Y1	G-PROTEIN COUPLED RECEPTOR	NEUROPEPTIDE Y RECEPTOR	G-protein coupled receptor|Receptor	G-protein mediated signaling;Neuronal activities;Sensory perception|Cell surface receptor mediated signal transduction|Signal transduction|Pain sensation;Blood circulation and gas exchange
20886623	361604	8.82725	2.78338	Sytl2 _predicted	synaptotagmin-like 2 (predicted)	SYNAPTOTAGMIN	SYNAPTOTAGMIN-LIKE PROTEIN 2	Membrane traffic protein|Membrane traffic regulatory protein	Exocytosis|Intracellular protein traffic
22111047	rCG41842.1	8.7766	2.00477
22086219	361943	8.77619	2.35631	LOC361943		CADHERIN	PROTOCADHERIN 10	Cell adhesion molecule|Cadherin	Signal transduction|Cell adhesion-mediated signaling;Cell adhesion|Cell communication
20807124	353498	8.76308	7.8223	Cyp11b3	cytochrome P450, subfamily 11B, polypeptide 3	CYTOCHROME P450	CYTOCHROME P450, SUBFAMILY 11B	Oxygenase|Oxidoreductase	Steroid hormone metabolism;Electron transport|Steroid metabolism|Lipid, fatty acid and steroid metabolism
21118531	289633	8.75027	2.79109	LOC289633	similar to 3110047P20Rik protein	FAMILY NOT NAMED	SUBFAMILY NOT NAMED	Molecular function unclassified	Biological process unclassified
21992209	rCG39119	8.64969	2.06786
22068674	360500	8.64891	2.68457	Arhgdig _predicted	Rho GDP dissociation inhibitor (GDI) gamma (predicted)	RHO GDP-DISSOCIATION INHIBITOR-RELATED	RHO GUANINE DISSOCIATION INHIBITOR 3, RHO-GDI 3	G-protein modulator|Signaling molecule|Other G-protein modulator|Other signaling molecule;Select regulatory molecule	Intracellular signaling cascade|Signal transduction
22222852	24808	8.63916	2.56202	Tacr3	tachykinin receptor 3	G-PROTEIN COUPLED RECEPTOR	TACHYKININ RECEPTOR 1-RELATED	G-protein coupled receptor|Receptor	Cell surface receptor mediated signal transduction|Signal transduction|Stress response;Neuronal activities;Sensory perception|Other sensory perception|G-protein mediated signaling;Immunity and defense
21605023	rCG52086	8.58081	2.4431			HISTONE ACETYLTRANSFERASE-RELATED		Transferase|Acetyltransferase	Biological process unclassified
22290716	288109	8.56925	2.11871	LOC288109	Msid2
21681625	192363	8.55359	2.08537	Capon	C-terminal PDZ domain ligand of neuronal nitric oxide synthase	DISABLED/NUMB-RELATED ADAPTOR	C-TERMINAL PDZ LIGAND OF NEURONAL NITRIC OXIDE SYNTHASE PROTEIN	Synthase|Synthase and synthetase	Synaptic transmission|Neurotransmitter release|Neuronal activities
21484100	rCG59320.1	8.52613	2.96976
22044000	81529	8.51483	3.71664	Pde1a	phosphodiesterase 1A, calmodulin-dependent	CYCLIC NUCLEOTIDE PHOSPHODIESTERASE	CALCIUM/CALMODULIN-DEPENDENT 3,5-CYCLIC NUCLEOTIDE PHOSPHODIESTERASE 1A	Hydrolase|Phosphodiesterase	Nucleoside, nucleotide and nucleic acid metabolism|Metabolism of cyclic nucleotides;Signal transduction
21049474	rCG24194	8.50231	2.10649			TYROSINE PROTEIN KINASE	TRKB NEUROTROPHIC RECEPTOR	Receptor|Tyrosine protein kinase receptor;Kinase|Tyrosine protein kinase receptor|Protein kinase receptor|Protein kinase	Protein phosphorylation;Signal transduction|Cell surface receptor mediated signal transduction|Protein metabolism and modification|Protein modification|Neurogenesis;Oncogenesis|Receptor protein tyrosine kinase signaling pathway;Developmental processes|Ectoderm development
21618876	83633	8.48969	2.16706	Gpr51	G protein-coupled receptor 51	GABA-B RECEPTOR	GABA-B RECEPTOR 2	G-protein coupled receptor|Receptor	Synaptic transmission|Cell surface receptor mediated signal transduction|Signal transduction|G-protein mediated signaling;Neuronal activities|Nerve-nerve synaptic transmission
22156737	297419	8.48382	4.59136	RGD1311934 _predicted	similar to RIKEN cDNA 1810036H07 (predicted)	FAMILY NOT NAMED	SUBFAMILY NOT NAMED	Molecular function unclassified	Biological process unclassified
20762938	316232	8.47354	2.01943	Egfl9 _predicted	EGF-like-domain, multiple 9 (predicted)	EGF-LIKE DOMAIN PROTEIN	MULTIPLE EGF-LIKE-DOMAIN PROTEIN 9 (ENDOTHELIAL CELL SPECIFIC PROTEIN S-1)	Extracellular matrix|Extracellular matrix structural protein	Sensory perception|Embryogenesis;Developmental processes|Mesoderm development|Vision;Developmental processes|Skeletal development
21974902	364538	8.44611	3.42603	LOC364538	similar to ankyrin repeat domain 26	ANKYRIN REPEAT-CONTAINING	PROSTATE, OVARY, TESTIS EXPRESSED PROTEIN ON CHROMOSOME 22	Molecular function unclassified	Biological process unclassified
20709387	502715	8.44508	3.84919	Lrrc17	leucine rich repeat containing 17	LEUCINE-RICH TRANSMEMBRANE PROTEINS	LEUCINE-RICH REPEAT-CONTAINING PROTEIN 17, LRC17	Receptor;Extracellular matrix	Cell surface receptor mediated signal transduction|Signal transduction|Other receptor mediated signaling pathway;Developmental processes
21721252	rCG36306	8.3847	2.0446			CDC2-RELATED KINASE	SERINE/THREONINE-PROTEIN KINASE 9/CDKL5	Kinase|Non-receptor serine/threonine protein kinase|Protein kinase	Protein metabolism and modification|Protein modification|Protein phosphorylation
22398087	rCG29995	8.33089	2.53069
21686867	rCG41370	8.31938	2.90462
22348858	288025	8.31688	2.44186	Hrasls _predicted	HRAS-like suppressor (predicted)	HRAS-LIKE SUPPRESSOR - RELATED	SUBFAMILY NOT NAMED	Molecular function unclassified	Biological process unclassified
22044875	313755	8.25316	2.06241	Mell1 _predicted	mel transforming oncogene-like 1 (predicted)	ZINC METALLOPROTEASE FAMILY M13 NEPRILYSIN-RELATED	NEPRILYSIN	Metalloprotease|Protease	Proteolysis;Signal transduction|Protein metabolism and modification|Cell communication;Oncogenesis|Cell surface receptor mediated signal transduction;Signal transduction
21113168	64015	8.24305	2.40432	Khdrbs3	etoile, Sam68-like protein SLM-2	RNA-BINDING PROTEIN RELATED	SAM68 - RELATED	Nucleic acid binding|Other RNA-binding protein	Gametogenesis|Spermatogenesis and motility;Cell proliferation and differentiation|Developmental processes
22011326	rCG55578	8.23652	4.56188
21671143	309288	8.2361	3.67269	Rorb _predicted	RAR-related orphan receptor beta (predicted)	NUCLEAR HORMONE RECEPTOR	RAR-RELATED ORPHAN RECEPTOR (ROR)	Receptor|Nuclear hormone receptor;Nucleic acid binding|Nuclear hormone receptor;Transcription factor	Nucleoside, nucleotide and nucleic acid metabolism|Embryogenesis|mRNA transcription regulation;Signal transduction;Developmental processes|mRNA transcription
20924940	499096	8.22869	2.26534	LOC499096	similar to Zinc finger protein 45 (BRC1744)			KRAB box transcription factor	Biological process unclassified
21623239	rCG30890	8.22843	2.06848			ATP-DEPENDENT HELICASE SMARCA (SWI/SNF-RELATED MATRIX-ASSOCIATED ACTIN-DEPENDENT REGULATOR OF CHROMATIN A)-RELATED	CHROMODOMAIN HELICASE DNA BINDING PROTEIN	DNA helicase|Helicase|Nucleic acid binding	Nucleoside, nucleotide and nucleic acid metabolism|mRNA transcription|mRNA transcription regulation
21348659	140720	8.22525	2.4996	Baalc	brain and acute leukemia, cytoplasmic	FAMILY NOT NAMED		Molecular function unclassified	Biological process unclassified
21695046	81636	8.22482	2.32971	Adcy2	adenylate cyclase 2	ADENYLATE AND GUANYLATE CYCLASES	ADENYLATE CYCLASE TYPE II	Adenylate cyclase|Lyase|Cyclase	Nucleoside, nucleotide and nucleic acid metabolism|Metabolism of cyclic nucleotides
22203889	rCG33922	8.18882	5.06851			FAMILY NOT NAMED	SUBFAMILY NOT NAMED	Molecular function unclassified	Biological process unclassified
21144376	rCG49044	8.17673	2.17887
22325064	361142	8.10889	2.42784	LOC361142	similar to GalNAc transferase 10 isoform a	N-ACETYLGALACTOSAMINYLTRANSFERASE	N-ACETYLGALACTOSAMINYLTRANSFERASE	Transferase|Glycosyltransferase	Other polysaccharide metabolism;Protein metabolism and modification|Protein glycosylation|Protein modification|Carbohydrate metabolism
22096962	362708	8.10662	7.52514	Rnf30	ring finger protein 30	RING FINGER-CONTAINING PROTEIN-RELATED	MUSCLE SPECIFIC RING FINGER PROTEIN (RING FINGER PROTEIN 28,29,30)	Ubiquitin-protein ligase|Ligase	Proteolysis|Protein metabolism and modification
21768571	rCG58944	8.10047	2.26891	Ctxn	cortexin
21120167	171101	8.09254	5.98473	Grp	gastrin releasing peptide	GASTRIN-RELEASING PEPTIDE		Peptide hormone|Signaling molecule	Signal transduction|Ligand-mediated signaling|Cell communication
22053484	116649	8.07428	2.04658	Kcnj4	potassium inwardly-rectifying channel, subfamily J, member 4	INWARD RECTIFIER POTASSIUM CHANNEL	INWARD RECTIFIER POTASSIUM CHANNEL 4 (KIR2.3)(IRK3)	Voltage-gated potassium channel|Voltage-gated ion channel|Ion channel	Transport|Ion transport|Cation transport
22064293	314164	8.07275	2.37051	Lrfn5 _predicted	leucine rich repeat and fibronectin type III domain containing 5 (predicted)	LEUCINE-RICH TRANSMEMBRANE PROTEINS	LEUCINE RICH REPEAT AND FIBRONECTIN TYPE III DOMAIN CONTAINING, LRFN	Receptor;Extracellular matrix	Cell surface receptor mediated signal transduction|Signal transduction|Other receptor mediated signaling pathway;Developmental processes
21387743	294708	8.05646	3.1933	Sgtb	small glutamine rich protein with tetratricopeptide repeats 2	CHAPERONE BINDING PROTEIN	HEAT SHOCK PROTEIN 70 (HSP70)-INTERACTING PROTEIN	Other chaperones|Chaperone	Protein folding|Protein metabolism and modification
22382588	500394	7.99098	2.31307	LOC500394	similar to syntrophin, gamma 1	SYNTROPHIN	GAMMA 1 SYNTROPHIN	Non-motor actin binding protein|Other cytoskeletal proteins;Cytoskeletal protein|Cytoskeletal protein|Actin binding cytoskeletal protein	Intracellular signaling cascade|Other receptor mediated signaling pathway;Signal transduction|Synaptic transmission|Cell surface receptor mediated signal transduction|Signal transduction|Neuromuscular synaptic transmission|Other intracellular signaling cascade;Neuronal activities
21472968	362220	7.9755	2.2675	RGD1306991	similar to Protein C20orf103 precursor
21947578	288626	7.93016	2.13665	Mmp17 _predicted	matrix metalloproteinase 17 (predicted)	MATRIX METALLOPROTEINASE	MATRIX METALLOPROTEASE 17, MMP-17	Other extracellular matrix|Metalloprotease;Extracellular matrix|Protease	Proteolysis|Protein metabolism and modification
20828619	25340	7.92467	2.61765	Npy5r	neuropeptide Y receptor Y5	G-PROTEIN COUPLED RECEPTOR	NEUROPEPTIDE Y RECEPTOR TYPE 5	G-protein coupled receptor|Receptor	Cell surface receptor mediated signal transduction|Signal transduction|G-protein mediated signaling;Neuronal activities
20889867	25736	7.90783	2.01357	Kcnb1	potassium voltage gated channel, Shab-related subfamily, member 1	VOLTAGE-GATED POTASSIUM CHANNEL	VOLTAGE-GATED POTASSIUM CHANNEL PROTEIN KV2	Voltage-gated potassium channel|Voltage-gated ion channel|Ion channel	Transport|Ion transport|Cation transport
21971350	266711	7.88722	2.21724	Lzts1	leucine zipper, putative tumor suppressor 1
20763636	305589	7.86476	1.99843	Bcl11a	B-cell CLL/lymphoma 11A (zinc finger protein)	ZINC FINGER PROTEIN	B-CELL LYMPHOMA/LEUKEMIA 11	Transcription factor|Zinc finger transcription factor;Nucleic acid binding	Nucleoside, nucleotide and nucleic acid metabolism|mRNA transcription regulation;Developmental processes|mRNA transcription
20871806	171358	7.83021	2.28613	Camk1g	calcium/calmodulin-dependent protein kinase I gamma	CALCIUM/CALMODULIN-DEPENDENT PROTEIN KINASE-RELATED	CALCIUM/CALMODULIN-DEPENDENT PROTEIN KINASE TYPE 1 (CAMKI)	Kinase|Non-receptor serine/threonine protein kinase|Protein kinase	Intracellular signaling cascade|Protein phosphorylation;Signal transduction|Protein metabolism and modification|Protein modification|Other neuronal activity|Calcium mediated signaling;Neuronal activities
21127651	299142	7.78438	2.04157	LOC299142	similar to synaptotagmin XIV-related protein Strep14	SYNAPTOTAGMIN	SYNAPTOTAGMIN-14	Membrane traffic protein|Membrane traffic regulatory protein	Exocytosis|Intracellular protein traffic
21799955	54355	7.77508	3.31506	Rassf5	Ras association (RalGDS/AF-6) domain family 5	RASSF	RASSF3	G-protein modulator|Other G-protein modulator|Select regulatory molecule	Signal transduction;Apoptosis
22385531	rCG43446	7.7443	3.53692
21285265	287989	7.74357	3.6907	Ephb3 _predicted	Eph receptor B3 (predicted)	TYROSINE PROTEIN KINASE	EPHRIN TYPE-B RECEPTOR	Receptor|Tyrosine protein kinase receptor;Kinase|Tyrosine protein kinase receptor|Protein kinase receptor|Protein kinase	Protein phosphorylation;Signal transduction|Neurogenesis;Developmental processes|Cell surface receptor mediated signal transduction|Protein metabolism and modification|Protein modification|Receptor protein tyrosine kinase signaling pathway;Developmental processes|Mesoderm development;Cell proliferation and differentiation|Ectoderm development
21429700	rCG26690	7.74265	3.48897
21992177	54295	7.73206	2.82111	Rgs6	regulator of G-protein signaling 6	REGULATOR OF G PROTEIN SIGNALING	REGULATOR OF G PROTEIN SIGNALING 6, RGS6	G-protein modulator|Select regulatory molecule	Cell surface receptor mediated signal transduction|Signal transduction|G-protein mediated signaling
20765400	rCG57248	7.72199	4.00636
22013413	79431	7.70512	2.84003	Bhlhb2	basic helix-loop-helix domain containing, class B2	BASIC HELIX-LOOP-HELIX TRANSCRIPTION FACTOR, HES-RELATED	CLASS B BASIC HELIX-LOOP-HELIX PROTEIN (BHLHB) (DIFFERENTIALLY EXPRESSED IN CHONDROCYTES) (MDEC) (SHARP)	Basic helix-loop-helix transcription factor;Nucleic acid binding|Transcription factor	Nucleoside, nucleotide and nucleic acid metabolism|mRNA transcription|mRNA transcription regulation;Developmental processes;Cell proliferation and differentiation;Other metabolism
21337227	310250	7.70438	2.3493	LOC310250	similar to zinc-finger homeodomain protein 4	LIM DOMAIN	ZFH4	Transcription factor|Other zinc finger transcription factor;Nucleic acid binding|Zinc finger transcription factor	Nucleoside, nucleotide and nucleic acid metabolism|mRNA transcription regulation;Developmental processes|mRNA transcription|Neurogenesis|Ectoderm development
22116535	rCG63596	7.69258	4.44661
21247752	140607	7.66192	3.03141	Pip5k2c	phosphatidylinositol-4-phosphate 5-kinase, type II, gamma	PHOSPHATIDYLINOSITOL-4-PHOSPHATE 5-KINASE	PHOSPHATIDYLINOSITOL-4-PHOSPHATE 5-KINASE TYPE II	Kinase|Other kinase	Cell surface receptor mediated signal transduction|Phospholipid metabolism;Signal transduction|G-protein mediated signaling|Lipid, fatty acid and steroid metabolism
21530679	288321	7.64978	2.74831	Rbm11 _predicted	RNA binding motif protein 11 (predicted)	FAMILY NOT NAMED	gb def: RNA binding motif protein 11|	Molecular function unclassified	Biological process unclassified
21621958	290790	7.61942	2.43846	LOC290790	similar to Low-density lipoprotein receptor-related protein 4 precursor (LDLR dan)	LOW DENSITY LIPOPROTEIN RECEPTOR	LOW-DENSITY LIPOPROTEIN RECEPTOR (LDL)	Receptor|Other receptor	Gametogenesis|Oogenesis|Developmental processes
21888279	365985	7.61604	2.28112	LOC365985	similar to adenylate kinase isozyme 5	ADENYLATE KINASE	ADENYLATE KINASE ISOENZYME 1	Kinase|Nucleotide kinase	Nucleoside, nucleotide and nucleic acid metabolism
22224261	500446	7.60163	2.56967	LOC500446	similar to mKIAA1045 protein
21525599	288038	7.52761	3.87742	Mfi2 _predicted	antigen p97 (melanoma associated) identified by monoclonal antibodies 133.2 and 96.5 (predicted)	TRANSFERRIN	MELANOTRANSFERRIN	Transfer/carrier protein;Miscellaneous function	Transport;Miscellaneous
22166467	246767	7.50486	2.27805	Cyp4x1	cytochrome P450 4X1	CYTOCHROME P450	CYTOCHROME P450 4X1 (CYPIVX1)	Oxygenase|Oxidoreductase	Fatty acid metabolism;Electron transport|Lipid, fatty acid and steroid metabolism
21934136	rCG32844.1	7.49989	4.82668
21420176	171548	7.47292	2.25012	Dkk3	dickkopf homolog 3 (Xenopus laevis)
22170776	289664	7.46274	2.80147	Ldb2 _predicted	LIM domain binding 2 (predicted)	LIM DOMAIN BINDING PROTEIN-RELATED	LIM DOMAIN BINDING PROTEIN	Transcription factor|Transcription cofactor	Nucleoside, nucleotide and nucleic acid metabolism|mRNA transcription regulation;Developmental processes|Other developmental process|mRNA transcription
22000582	498987	7.46177	2.14782	LOC498987	similar to KIAA1913
22413641	363667	7.40925	1.99916	Hlf	hepatic leukemia factor	THYROTROPH EMBRYONIC FACTOR RELATED	THYROTROPH EMBRYONIC FACTOR	Transcription factor|Other transcription factor;Nucleic acid binding	Nucleoside, nucleotide and nucleic acid metabolism|mRNA transcription
22111276	rCG58138.1	7.38878	2.09094
21672096	500047	7.38584	2.77578	Wnt16	wingless-related MMTV integration site 16	WNT RELATED	WNT-16	Signaling molecule|Other signaling molecule	Signal transduction|Ligand-mediated signaling;Developmental processes|Cell communication
22113588	498803	7.36726	2.70624	LOC498803	similar to OTU domain containing 1	UNCHARACTERIZED	OTU DOMAIN CONTAINING PROTEIN (PTHR12419)	Nucleic acid binding;Other proteases	Sex determination;Chromosome segregation
21550045	24947	7.36714	3.4537	Gabra3	gamma-aminobutyric acid receptor, subunit alpha 3	NEUROTRANSMITTER GATED ION CHANNEL	GAMMA-AMINOBUTYRIC-ACID RECEPTOR A ALPHA SUBUNIT 1, 2, 3, 4, 5, 6	Receptor|GABA receptor|GABA receptor;Ion channel|Ligand-gated ion channel	Synaptic transmission|Signal transduction|Ion transport|Anion transport;Neuronal activities|Nerve-nerve synaptic transmission|Cell communication|Ligand-mediated signaling;Transport
21836784	305719	7.36456	2.9132	Zfp312 _predicted	zinc finger protein 312 (predicted)	C2H2 ZINC FINGER	FEZ-RELATED	Transcription factor|Zinc finger transcription factor	Nucleoside, nucleotide and nucleic acid metabolism|mRNA transcription
22210245	500390	7.35709	2.14468	LOC500390	similar to hypothetical protein
21570656	24831	7.34497	3.04559	Thrb	thyroid hormone receptor beta	NUCLEAR HORMONE RECEPTOR	THYROID HORMONE RECEPTOR	Receptor|Nuclear hormone receptor;Nucleic acid binding|Nuclear hormone receptor;Transcription factor	Nucleoside, nucleotide and nucleic acid metabolism|mRNA transcription regulation;Signal transduction|Hearing;Developmental processes|mRNA transcription|Steroid hormone-mediated signaling;Sensory perception|Cell communication
22081381	rCG43761	7.34076	2.47522
21753305	503158	7.3348	5.98608	LOC503158	similar to cytochrome P-450-11beta	CYTOCHROME P450	CYTOCHROME P450, SUBFAMILY 11B	Oxygenase|Oxidoreductase	Steroid hormone metabolism;Electron transport|Steroid metabolism|Lipid, fatty acid and steroid metabolism
20908165	290553	7.2954	2.76703	Mustn1	musculoskeletal, embryonic nuclear protein 1
21149332	24797	7.25689	2.55922	Sst	somatostatin	SOMATOSTATIN		Peptide hormone|Signaling molecule	Cell surface receptor mediated signal transduction|Signal transduction|G-protein mediated signaling;Neuronal activities|Other neuronal activity
22020578	361105	7.24153	3.80781	Plac9 _predicted	placenta-specific 9 (predicted)
22058595	363391	7.23815	2.19881	LOC499005|LOC499008|LOC363391|LOC501408	similar to GTPase activating protein testicular GAP1	T-CELL ACTIVATION RHO GTPASE ACTIVATING PROTEIN-RELATED	T-CELL ACTIVATION RHO GTPASE ACTIVATING PROTEIN	G-protein modulator|Other G-protein modulator|Select regulatory molecule	Cell surface receptor mediated signal transduction|Signal transduction|G-protein mediated signaling;Immunity and defense|T-cell mediated immunity
20818598	286901	7.20662	2.20965	Brinp3	BMP/retinoic acid-inducible neural-specific protein 3
21076140	361943	7.19432	2.07993	LOC361943		CADHERIN	PROTOCADHERIN 10	Cell adhesion molecule|Cadherin	Signal transduction|Cell adhesion-mediated signaling;Cell adhesion|Cell communication
21489653	360814	7.16103	2.26814	Rasal1 _predicted	RAS protein activator like 1 (GAP1 like) (predicted)	RAS GTPASE-ACTIVATING PROTEIN-RELATED	RAS GTPASE-ACTIVATING-LIKE, RASAL	G-protein modulator|Other G-protein modulator|Select regulatory molecule	Signal transduction
20814060	rCG50551	7.1487	2.67188
22133110	29731	7.11331	2.35575	Kcna3	potassium voltage-gated channel, shaker-related subfamily, member 3	VOLTAGE-GATED POTASSIUM CHANNEL	VOLTAGE-GATED POTASSIUM CHANNEL KV1.3	Voltage-gated potassium channel|Voltage-gated ion channel|Ion channel	Action potential propagation|Transport|Ion transport|Cation transport;Neuronal activities
21107949	294449	7.11212	3.07665	Hs3st5 _predicted	heparan sulfate (glucosamine) 3-O-sulfotransferase 5 (predicted)	HEPARAN SULFATE SULFOTRANSFERASE		Transferase|Other transferase	Other polysaccharide metabolism;Protein metabolism and modification|Protein modification;Sulfur metabolism;Signal transduction;Immunity and defense;Developmental processes|Carbohydrate metabolism
22357371	rCG49752	7.06297	2.20917
20896122	25516	7.03712	2.23282	Pnoc	prepronociceptin	PROENKEPHALIN	NOCICEPTIN	Peptide hormone|Signaling molecule|Neuropeptide	Cell surface receptor mediated signal transduction|Signal transduction|G-protein mediated signaling;Neuronal activities|Other neuronal activity
21335514	291908	7.00059	2.3466	Tnrc9 _predicted	trinucleotide repeat containing 9 (predicted)	SWI/SNF-RELATED CHROMATIN BINDING PROTEIN	HIGH MOBILITY GROUP PROTEIN	Transcription factor|Chromatin/chromatin-binding protein|HMG box transcription factor;Nucleic acid binding	Nucleoside, nucleotide and nucleic acid metabolism|Chromatin packaging and remodeling
21793566	79110	6.99256	2.17209	Mepe	matrix extracellular phosphoglycoprotein with ASARM motif (bone)	EXTRACELLULAR MATRIX PHOSPHOGLYCOPROTEIN WITH ASARM MOTIF	SUBFAMILY NOT NAMED	Molecular function unclassified	Biological process unclassified
20793142	266731	6.97725	2.05167	Cdig1l	cadmium-inducible gene 1L
21365100	553106	6.9758	2.48493	Ncald	neurocalcin delta	CALCIUM BINDING PROTEINS	HIPPOCALCIN	Calmodulin related protein|Select calcium binding protein	Vision|Sensory perception
22184404	rCG37220	6.90187	5.0483
21365505	366859	6.89407	5.29254	LOC366859	similar to glycosyltransferase 8 domain containing 2
22375503	362606	6.87465	2.40835	Sync _predicted	syncoilin (predicted)
21445287	366568	6.87076	2.50149	ZnT3	zinc transporter ZnT-3	CATION EFFLUX PROTEIN/ ZINC TRANSPORTER		Transporter|Other transporter	Transport|Ion transport|Cation transport;Homeostasis
21865745	308387	6.86074	2.09899	Npas1 _predicted	neuronal PAS domain protein 1 (predicted)	HYPOXIA-INDUCIBLE FACTOR 1 ALPHA	NEURONAL PAS DOMAIN PROTEIN 1	Basic helix-loop-helix transcription factor;Nucleic acid binding|Transcription factor	Nucleoside, nucleotide and nucleic acid metabolism|mRNA transcription|mRNA transcription regulation
21980972	rCG46196	6.8466	3.80246			FIBRINOGEN AND FIBRONECTIN	ANGIOPOIETIN-LIKE 1	Signaling molecule|Other signaling molecule	Mesoderm development|Angiogenesis|Developmental processes
21913677	29413	6.83749	2.32273	Adra1d	adrenergic receptor, alpha 1d	G-PROTEIN COUPLED RECEPTOR	ALPHA-1 ADRENERGIC RECEPTOR	G-protein coupled receptor|Receptor	Cell surface receptor mediated signal transduction|Cell motility|Signal transduction|G-protein mediated signaling;Muscle contraction;Apoptosis;Developmental processes;Cell proliferation and differentiation;Cell structure and motility
21990298	315870	6.83114	2.74657	Tbx18 _predicted	T-box18 (predicted)	T-BOX PROTEIN-RELATED	T-BOX TRANSCRIPTION FACTOR TBX18	Transcription factor|Other transcription factor;Nucleic acid binding	Nucleoside, nucleotide and nucleic acid metabolism|mRNA transcription regulation;Developmental processes|mRNA transcription
20918032	rCG32667.1	6.81997	3.03236
20962256	364190	6.77342	2.30334	RGD1306100 _predicted	similar to RRP22 (predicted)	RAS-RELATED GTPASE	RAS-RELATED PROTEIN ON CHROMOSOME 22 (RRP22)	G-protein|Small GTPase|Select regulatory molecule	Cell surface receptor mediated signal transduction|Signal transduction|G-protein mediated signaling
20987174	363674	6.73351	2.29226	Stac2 _predicted	SH3 and cysteine rich domain 2 (predicted)	STAC		Molecular function unclassified	Intracellular signaling cascade|Signal transduction|Cell communication|Other intracellular signaling cascade;Signal transduction
20800830	24166	6.65152	2.28162	Adcyap1	adenylate cyclase activating polypeptide 1	GLUCAGON-FAMILY NEUROPEPTIDE	GLUCAGON-FAMILY NEUROPEPTIDE	Peptide hormone|Signaling molecule|Neuropeptide	Cell surface receptor mediated signal transduction|Signal transduction
22031488	303130	6.64001	2.03498	Fstl4 _predicted	follistatin-like 4 (predicted)	FOLLISTATIN		Select regulatory molecule	Homeostasis
20758721	287164	6.63672	2.31162	Pdip _predicted	protein disulfide isomerase, pancreatic (predicted)	PROTEIN DISULFIDE ISOMERASE		Isomerase|Other isomerase	Protein metabolism and modification|Protein disulfide-isomerase reaction|Protein modification
21576430	rCG63585	6.61711	4.0007
21906374	499772	6.61215	2.95719	Ier5l	immediate early response 5-like	FAMILY NOT NAMED	SUBFAMILY NOT NAMED	Molecular function unclassified	Biological process unclassified
21545715	360757	6.56368	3.18018	RGD1307396 _predicted	similar to RIKEN cDNA 6330406I15 (predicted)
21989635	308831	6.54923	2.02993	Odz4 _predicted	odd Oz/ten-m homolog 4 (Drosophila) (predicted)	TENEURIN AND N-ACETYLGLUCOSAMINE-1-PHOSPHODIESTER ALPHA-N-ACETYLGLUCOSAMINIDASE	TENEURIN-4	Membrane-bound signaling molecule|Receptor|Other signaling molecule;Signaling molecule|Other receptor;Signaling molecule	Intracellular signaling cascade|Neurogenesis;Developmental processes|Cell adhesion-mediated signaling;Developmental processes|Signal transduction|Anterior/posterior patterning;Developmental processes|Mesoderm development|Cell communication|Other intracellular signaling cascade;Signal transduction|Ectoderm development
20730028	24330	6.52246	2.47869	Egr1	early growth response 1	EARLY GROWTH RESPONSE PROTEIN	EARLY GROWTH RESPONSE PROTEIN 1, EGR-1	Transcription factor|KRAB box transcription factor;Nucleic acid binding|Zinc finger transcription factor	Nucleoside, nucleotide and nucleic acid metabolism|mRNA transcription|mRNA transcription regulation
22081726	310780	6.51333	2.40263	Gpr61 _predicted	G protein-coupled receptor 61 (predicted)	G PROTEIN-COUPLED RECEPTOR	G PROTEIN-COUPLED RECEPTOR 61	G-protein coupled receptor|Receptor	Cell surface receptor mediated signal transduction|Signal transduction|G-protein mediated signaling
22265117	63847	6.50467	4.02792	Fxyd6	FXYD domain-containing ion transport regulator 6	FXYD DOMAIN-CONTAINING ION TRANSPORT REGULATOR	FXYD DOMAIN-CONTAINING ION TRANSPORT REGULATOR 6	Ion channel	Ion transport|Signal transduction;Transport
21789570	316205	6.49846	2.06805	Lrfn2	leucine rich repeat and fibronectin type III domain containing 2	LEUCINE-RICH TRANSMEMBRANE PROTEINS	LEUCINE RICH REPEAT AND FIBRONECTIN TYPE III DOMAIN CONTAINING, LRFN	Receptor;Extracellular matrix	Cell surface receptor mediated signal transduction|Signal transduction|Other receptor mediated signaling pathway;Developmental processes
21050490	29181	6.49315	2.08965	Cdh10	cadherin 10	CADHERIN	CADHERIN	Cell adhesion molecule|Cadherin	Cell adhesion-mediated signaling;Cell adhesion;Developmental processes|Signal transduction|Cell communication|Neurogenesis|Ectoderm development
20873851	299067	6.46523	2.16824	Ttc6 _predicted	tetratricopeptide repeat domain 6 (predicted)	O-LINKED N-ACETYLGLUCOSAMINE TRANSFERASE, OGT	TETRATRICOPEPTIDE REPEAT PROTEIN, TPR	Transferase|Glycosyltransferase	Protein metabolism and modification|Protein modification|Cell communication|Protein glycosylation;Signal transduction
20781193	rCG22586	6.45874	3.40901
20831024	315179	6.42672	2.22689	RGD1309065 _predicted	similar to RIKEN cDNA 4931407K02 (predicted)
21240731	25278	6.39262	4.6857	Cox6a2	cytochrome c oxidase, subunit VIa, polypeptide 2	CYTOCHROME C OXIDASE POLYPEPTIDE VIA		Oxidoreductase|Oxidase	Oxidative phosphorylation|Electron transport
20805031	311252	6.3868	2.49981	RGD1308745 _predicted	similar to E430002G05Rik protein (predicted)	SERINE PROTEASE	REGENERATION ASSOCIATED MUSCLE PROTEASE	Serine protease|Protease	Proteolysis|Protein metabolism and modification
20949478	498997	6.38632	2.39482	LOC498997	similar to thrombospondin, type I, domain containing 2	CABRIOLET.-RELATED	SUBFAMILY NOT NAMED	Molecular function unclassified	Biological process unclassified
21894049	83731	6.31871	1.99607	Kcnma1	potassium large conductance calcium-activated channel, subfamily M, alpha member 1	CALCIUM-ACTIVATED POTASSIUM CHANNEL ALPHA CHAIN	CALCIUM-ACTIVATED POTASSIUM CHANNEL ALPHA SUBUNIT 1	Voltage-gated potassium channel|Voltage-gated ion channel|Ion channel	Synaptic transmission|Transport|Ion transport|Cation transport;Neuronal activities|Neurotransmitter release;Muscle contraction
21676996	295325	6.30422	2.32199	Igsf3 _predicted	immunoglobulin superfamily, member 3 (predicted)	FAMILY NOT NAMED	SUBFAMILY NOT NAMED	Molecular function unclassified	Biological process unclassified
21935313	25154	6.29903	2.66223	Pgr	progesterone receptor	NUCLEAR HORMONE RECEPTOR	PROGESTERONE RECEPTOR (PR)	Receptor|Nuclear hormone receptor;Nucleic acid binding|Nuclear hormone receptor;Transcription factor	Nucleoside, nucleotide and nucleic acid metabolism|Other oncogenesis|mRNA transcription regulation;Signal transduction|mRNA transcription|Other neuronal activity;Oncogenesis|Cell communication|Steroid hormone-mediated signaling;Neuronal activities
20721076	294499	6.27999	2.65362	RGD1305587 _predicted	similar to RIKEN cDNA 2010107G23 (predicted)
21867377	306450	6.22119	2.00043	LOC306450	similar to Ten-m3	TENEURIN AND N-ACETYLGLUCOSAMINE-1-PHOSPHODIESTER ALPHA-N-ACETYLGLUCOSAMINIDASE	TENEURIN-3	Membrane-bound signaling molecule|Receptor|Other signaling molecule;Signaling molecule|Other receptor;Signaling molecule	Intracellular signaling cascade|Neurogenesis;Developmental processes|Cell adhesion-mediated signaling;Developmental processes|Signal transduction|Anterior/posterior patterning;Developmental processes|Mesoderm development|Cell communication|Other intracellular signaling cascade;Signal transduction|Ectoderm development
20858674	65032	6.20758	2.28179	Htr7	5-hydroxytryptamine (serotonin) receptor 7	G-PROTEIN COUPLED RECEPTOR	5-HYDROXYTRYPTAMINE 7 RECEPTOR (5-HT-7)	G-protein coupled receptor|Receptor	Cell surface receptor mediated signal transduction|Signal transduction|G-protein mediated signaling;Neuronal activities;Blood circulation and gas exchange
21176640	83684	6.20209	2.94076	Tpbg	trophoblast glycoprotein	LEUCINE-RICH TRANSMEMBRANE PROTEINS	TPBG PROTEIN	Receptor;Extracellular matrix	Cell surface receptor mediated signal transduction|Signal transduction|G-protein mediated signaling
21890582	89823	6.17888	2.07232	Trpc6	transient receptor protein 6	TRANSIENT RECEPTOR POTENTIAL CHANNEL	TRANSIENT RECEPTOR POTENTIAL CHANNEL 6	Other ion channel|Ion channel	Intracellular signaling cascade|Vision|Signal transduction|Ion transport|Calcium mediated signaling;Transport|Cation transport;Sensory perception
22284796	117023	6.16084	10.2468	Kcns1	K+ voltage-gated channel, subfamily S, 1	VOLTAGE-GATED POTASSIUM CHANNEL	VOLTAGE-GATED POTASSIUM CHANNEL SUBUNIT KV9	Molecular function unclassified	Biological process unclassified
20929372	25341	6.16055	2.13064	Tnfrsf11b	tumor necrosis factor receptor superfamily, member 11b (osteoprotegerin)	TUMOR NECROSIS FACTOR RECEPTOR RELATED	OSTEOPROTEGERIN	Receptor|Other receptor	Mesoderm development|Skeletal development|Developmental processes
22111643	rCG44605	6.14759	2.44264
21172219	25706	6.13944	4.48631	Cckbr	cholecystokinin B receptor	G-PROTEIN COUPLED RECEPTOR	CHOLECYSTOKININ TYPE A, B RECEPTOR (GASTRIN)	G-protein coupled receptor|Receptor	Cell surface receptor mediated signal transduction|Signal transduction|G-protein mediated signaling;Neuronal activities
21656643	rCG21202	6.12321	2.80292			G-PROTEIN COUPLED RECEPTOR	G PROTEIN-COUPLED RECEPTOR 81	G-protein coupled receptor|Receptor	Cell surface receptor mediated signal transduction|Signal transduction|G-protein mediated signaling
22182173	rCG47520	6.06691	2.48589			ALDEHYDE DEHYDROGENASE-RELATED	ALDEHYDE DEHYDROGENASE RELATED	Oxidoreductase|Dehydrogenase	Other carbon metabolism|Other metabolism
22213027	314961	6.04981	2.73368	Ddef1 _predicted	development and differentiation enhancing (predicted)	CENTAURIN/ARF	DEVELOPMENT AND DIFFERENTIATION-ENHANCING FACTOR, DDEF	G-protein modulator|Other G-protein modulator|Nucleic acid binding;Select regulatory molecule	Cell surface receptor mediated signal transduction|Signal transduction|G-protein mediated signaling;Cell adhesion;Cell structure and motility
21049095	rCG49231	6.0492	2.11886
21862017	305104	6.04589	2.55029	Col9a1	procollagen, type IX, alpha 1	COLLAGEN ALPHA CHAIN	COLLAGEN ALPHA 1(IX) CHAIN	Extracellular matrix|Extracellular matrix structural protein	Cell communication;Cell adhesion;Cell structure and motility|Signal transduction|Cell structure
22062495	293854	6.03957	3.43873	Stk23	serine/threonine kinase 23	CDC2-RELATED KINASE	SRPK	Kinase|Non-receptor serine/threonine protein kinase|Protein kinase	Protein metabolism and modification|Protein modification|Protein phosphorylation
21988295	rCG50095	6.02871	3.03395
22403955	304268	6.00352	2.62441	Rasl11a	RAS-like family 11 member A	RAS-RELATED GTPASE	RAS-LIKE FAMILY 11|	G-protein|Small GTPase|Select regulatory molecule	Cell surface receptor mediated signal transduction|Signal transduction|G-protein mediated signaling
21640885	302971	5.98051	3.35322	Prss22 _predicted	protease, serine, 22 (predicted)	SERINE PROTEASE	BRAIN-SPECIFIC SERINE PROTEASE 4	Serine protease|Protease	Proteolysis|Protein metabolism and modification
21466445	84018	5.97764	2.04729	Synj2	synaptojanin 2	INOSITOL 5-PHOSPHATASE	SYNAPTOJANIN	Phosphatase|Other phosphatase	Other intracellular protein traffic|Phospholipid metabolism;Intracellular protein traffic|Lipid, fatty acid and steroid metabolism
21195844	64169	5.91103	2.85152	Efcbp1	EF hand calcium binding protein 1
22359634	24837	5.87402	3.25004	Tnnt2	troponin T2, cardiac	TROPONIN T	TROPONIN T SLOW SKELETAL MUSCLE AND CARDIAC MUSCKE ISOFORM	Actin binding motor protein|Cytoskeletal protein|Actin binding cytoskeletal protein	Muscle contraction
20943507	306771	5.87039	2.04883	Fbxo23	F-box only protein 23	TETRASPANIN	gb def: Gamma-hydroxybutyrate receptor	Molecular function unclassified	Biological process unclassified
21457399	364629	5.8365	4.04405	Tpte _predicted	transmembrane phosphatase with tensin homology (predicted)	PHOSPHATASE WITH HOMOLOGY TO TENSIN	TPIP	Phosphatase|Protein phosphatase;Phosphatase|Other phosphatase	Phospholipid metabolism|Lipid, fatty acid and steroid metabolism
20888655	80977	5.80559	2.12518	Syt13	synaptotagmin 13	SYNAPTOTAGMIN	SYNAPTOTAGMIN 13	Membrane traffic protein|Membrane traffic regulatory protein	Exocytosis;Transport|Intracellular protein traffic
21421497	64160	5.75406	2.5427	Basp1	brain abundant, membrane attached signal protein 1	FAMILY NOT NAMED	SUBFAMILY NOT NAMED	Molecular function unclassified	Biological process unclassified
21919953	84394	5.72892	2.49145	Dcx	doublecortin	CALCIUM/CALMODULIN-DEPENDENT PROTEIN KINASE-RELATED	NEURONAL MIGRATION PROTEIN DOUBLECORTIN	Microtubule family cytoskeletal protein|Non-motor microtubule binding protein|Cytoskeletal protein	Signal transduction;Developmental processes|Cell structure|Neurogenesis;Cell structure and motility|Ectoderm development
20770519	84410	5.71209	2.07486	Klf5	Kruppel-like factor 5	KRUEPPEL C2H2-TYPE ZINC-FINGER	KRUEPPEL-LIKE FACTOR 5 (INTESTINAL-ENRICHED KRUEPPEL-LIKE FACTOR)	Transcription factor|Zinc finger transcription factor	Nucleoside, nucleotide and nucleic acid metabolism|mRNA transcription|mRNA transcription regulation
20814712	114856	5.64704	2.31676	Dusp1	dual specificity phosphatase 1	DUAL SPECIFICITY PROTEIN PHOSPHATASE	MAP KINASE PHOSPHATASE-1,2	Kinase inhibitor;Phosphatase|Kinase modulator|Protein phosphatase|Select regulatory molecule	Intracellular signaling cascade|Protein phosphorylation;Signal transduction|Muscle development;Cell cycle|Protein metabolism and modification|Protein modification|Mesoderm development|Cell cycle control|JNK cascade;Developmental processes|MAPKKK cascade;Signal transduction
20817678	362661	5.62032	2.36133	LOC362661	hypothetical LOC362661
20931304	rCG37099	5.59941	2.27973
21388683	rCG56020	5.59051	2.1643
21718080	306564	5.54492	8.23698	RGD1306242 _predicted	similar to Probable serine protease HTRA4 precursor (predicted)	SERINE PROTEASE FAMILY S1C HTRA-RELATED	SERINE PROTEASE HTRA4	Serine protease|Protease	Proteolysis;Signal transduction|Protein metabolism and modification|Cell communication;Apoptosis;Developmental processes;Cell proliferation and differentiation|Intracellular signaling cascade;Signal transduction
21588460	306375	5.52145	2.24182	RGD1307618 _predicted	similar to chondroitin beta1,4 N-acetylgalactosaminyltransferase (predicted)	CHONDROITIN SYNTHASE		Transferase|Glycosyltransferase	Protein metabolism and modification|Protein glycosylation|Protein modification
22335670	rCG53132	5.47505	3.57549
21469603	289372	5.44376	2.52643	Smyd2	SET and MYND domain containing 2	SET AND MYND DOMAIN CONTAINING	SET AND MYND DOMAIN CONTAINING 2	Transcription factor|Transcription cofactor	Nucleoside, nucleotide and nucleic acid metabolism|mRNA transcription|mRNA transcription regulation
21657871	291312	5.43004	4.649	RGD1308977 _predicted	similar to RIKEN cDNA 1110017I16 (predicted)
21391739	58954	5.40871	2.65268	Copeb	core promoter element binding protein	KRUEPPEL C2H2-TYPE ZINC-FINGER	CORE PROMOTER ELEMENT-BINDING PROTEIN (KRUPPEL-LIKE FACTOR 6)	Transcription factor|Zinc finger transcription factor	Nucleoside, nucleotide and nucleic acid metabolism|mRNA transcription|B-cell- and antibody-mediated immunity;Cell proliferation and differentiation|mRNA transcription regulation;Immunity and defense
21135058	rCG58100	5.34756	2.20604
21194218	83585	5.33999	2.02765	Gda	guanine deaminase	CHLOROHYDROLASE FAMILY PROTEINS	GUANINE DEAMINASE	Hydrolase|Other hydrolase	Miscellaneous
22082292	rCG27292	5.30538	3.69575
21183503	56820	5.26212	2.75958	Ramp3	receptor (calcitonin) activity modifying protein 3	RECEPTOR ACTIVITY MODIFYING PROTEIN (RAMP)	RECEPTOR ACTIVITY MODIFYING PROTEIN 3, RAMP3	Receptor|Other receptor	Cell surface receptor mediated signal transduction|Signal transduction|Protein targeting|G-protein mediated signaling;Intracellular protein traffic;Protein targeting and localization
22143127	299824	5.24353	2.07893	RGD1305255 _predicted	similar to CG3996-PA (predicted)	TBC1 DOMAIN FAMILY MEMBER GTPASE-ACTIVATING PROTEIN	UNCHARACTERIZED	Molecular function unclassified	Biological process unclassified
21811141	25364	5.20819	2.35633	Accn1	amiloride-sensitive cation channel 1, neuronal (degenerin)	AMILORIDE-SENSITIVE SODIUM CHANNEL-RELATED	ACID SENSING ION CHANNEL 1, NEURONAL	Other ion channel|Ion channel	Transport|Ion transport|Pain sensation;Sensory perception|Cation transport;Sensory perception|Other sensory perception
22413254	307305	5.15805	2.38165	LOC307305	similar to PR-domain zinc finger protein 6	ZINC FINGER PROTEIN		Transcription factor|Other DNA-binding protein|Zinc finger transcription factor;Nucleic acid binding	Nucleoside, nucleotide and nucleic acid metabolism|mRNA transcription|mRNA transcription regulation
21389985	29175	5.14507	2.01775	Ctsk	cathepsin K	CYSTEINE PROTEASE FAMILY C1-RELATED	CATHEPSIN K	Cysteine protease|Protease	Protein metabolism and modification|Other homeostasis activities|Proteolysis;Homeostasis
21484128	rCG55171	5.13358	2.36544
21109102	rCG27842	5.11998	2.44656
21844946	299211	5.01485	2.37205	Zdhhc22 _predicted	zinc finger, DHHC domain containing 22 (predicted)
21325936	25616	5.00118	2.77581	Rln1	relaxin 1	INSULIN RELATED	RELAXIN	Peptide hormone|Signaling molecule	Cell surface receptor mediated signal transduction|Signal transduction|Receptor protein tyrosine kinase signaling pathway;Apoptosis|Inhibition of apoptosis
20853364	266998	4.96177	2.12832	Slc13a5	solute carrier family 13 (sodium-dependent citrate transporter), member 5	CATION TRANSPORTER RELATED	SODIUM/DICARBOXYLATE COTRANSPORTER-RELATED	Transporter|Cation transporter;Transporter|Other transporter	Transport|Ion transport|Cation transport
21253763	362538	4.92993	2.1129	RGD1309931 _predicted	similar to hypothetical protein (predicted)
22022961	314322	4.88398	2.71938	Fos	FBJ murine osteosarcoma viral oncogene homolog	FOS TRANSCRIPTION FACTOR-RELATED	C-FOS PROTO-ONCOGENE	Transcription factor|Other transcription factor;Nucleic acid binding	Nucleoside, nucleotide and nucleic acid metabolism|Skeletal development;Cell cycle|mRNA transcription|Oncogene|Mesoderm development|mRNA transcription regulation;Immunity and defense;Developmental processes|Cell cycle control;Cell proliferation and differentiation;Oncogenesis
22037320	499747	4.83563	2.15155	LOC499747	similar to RIKEN cDNA 2310002J15
21259322	296201	4.80429	3.46838	Zfp339 _predicted	zinc finger protein 339 (predicted)	ZINC FINGER PROTEIN-RELATED	ZINC FINGER PROTEIN 339	Transcription factor|Zinc finger transcription factor|Other zinc finger transcription factor	Nucleoside, nucleotide and nucleic acid metabolism|mRNA transcription regulation;Developmental processes|Other developmental process|mRNA transcription
21865397	rCG33044	4.7888	2.2493
20950735	292051	4.77256	2.3739	RGD1306101 _predicted	similar to 4933407C03Rik protein (predicted)
21344405	287371	4.77003	2.19338	RGD1309150	similar to RIKEN cDNA 4930449E07	PROTEIN PHOSPHATASES PP1 REGULATORY SUBUNIT	UNCHARACTERIZED	Molecular function unclassified	Biological process unclassified
21390526	301887	4.76683	2.13033	LOC301887	similar to cadherin 12, type 2 preproprotein	CADHERIN	CADHERIN 12 (PTHR10596:SF111)	Cell adhesion molecule|Cadherin	Cell adhesion-mediated signaling;Cell adhesion;Developmental processes|Signal transduction|Cell communication|Neurogenesis|Ectoderm development
21371449	rCG61948	4.76151	2.37651
20970853	79240	4.70038	2.17816	Nr4a1	nuclear receptor subfamily 4, group A, member 1	NUCLEAR HORMONE RECEPTOR	NUCLEAR HORMONE RECEPTOR NOR-1/NOR-2	Receptor|Nuclear hormone receptor;Nucleic acid binding|Nuclear hormone receptor;Transcription factor	Nucleoside, nucleotide and nucleic acid metabolism|Stress response;Developmental processes|mRNA transcription|mRNA transcription regulation;Signal transduction;Immunity and defense|Neurogenesis|Ectoderm development
21934856	304775	4.66485	2.15072	Dyrk3	dual-specificity tyrosine-(Y)-phosphorylation regulated kinase 3	CDC2-RELATED KINASE	DYRK	Non-receptor tyrosine protein kinase|Kinase|Non-receptor serine/threonine protein kinase;Kinase|Protein kinase	Protein metabolism and modification|Protein modification|Protein phosphorylation
22066131	rCG55734	4.66234	2.01138			COLLAGEN ALPHA CHAIN	C1Q-RELATED FACTOR	Complement component|Defense/immunity protein	Immunity and defense|Complement-mediated immunity
21871260	rCG62937	4.63262	3.10494
21856854	114246	4.58475	2.89723	Trpv6	transient receptor potential cation channel, subfamily V, member 6	TRANSIENT RECEPTOR POTENTIAL CATION CHANNEL, SUBFAMILY V (TRPV)	EPITHELIAL CALCIUM CHANNEL 1 (TRPV5)	Other ion channel|Ion channel	Transport|Ion transport|Cation transport
21687891	rCG47331.1	4.57969	2.22869
21753598	25204	4.57965	2.31378	Pcsk1	proprotein convertase subtilisin/kexin type 1	SUBTILISIN/KEXIN-RELATED SERINE PROTEASE	NEUROENDOCRINE CONVERTASE 1	Serine protease|Protease	Proteolysis|Protein metabolism and modification
20880297	260319	4.54865	2.28123	Brs3	bombesin-like receptor 3	G-PROTEIN COUPLED RECEPTOR	BOMBESIN RECEPTOR SUBTYPE-3	G-protein coupled receptor|Receptor	Other oncogenesis|G-protein mediated signaling;Muscle contraction;Cell proliferation and differentiation;Homeostasis|Cell surface receptor mediated signal transduction|Monosaccharide metabolism;Signal transduction|Glucose homeostasis;Oncogenesis|Carbohydrate metabolism
21328093	rCG60213	4.48451	2.26947
21705148	362481	4.4591	5.0681	Tox _predicted	thymocyte selection-associated HMG box gene (predicted)	SWI/SNF-RELATED CHROMATIN BINDING PROTEIN		Molecular function unclassified	Biological process unclassified
21398174	25136	4.43166	6.09377	Gfra2	glial cell line derived neurotrophic factor family receptor alpha 2
20785653	rCG44629.1	4.42455	2.51351
22329029	315530	4.41182	2.1838	RICS _predicted	RhoGAP involved in beta-catenin-N-cadherin and NMDA receptor signaling (predicted)	CDC42 GTPASE-ACTIVATING PROTEIN		G-protein modulator|Other G-protein modulator|Select regulatory molecule	Intracellular signaling cascade|Signal transduction
22417456	25102	4.39294	2.01265	Chrna5	cholinergic receptor, nicotinic, alpha polypeptide 5	NEUROTRANSMITTER GATED ION CHANNEL	ACETYLCHOLINE RECEPTOR ALPHA 5	Receptor|Acetylcholine receptor;Ion channel|Acetylcholine receptor|Ligand-gated ion channel	Synaptic transmission|Signal transduction|Ion transport|Nerve-nerve synaptic transmission|Cell communication;Transport|Cation transport;Neuronal activities
21859696	171011	4.38356	2.04013	Kcng3	potassium voltage-gated channel, subfamily G, member 3	VOLTAGE-GATED POTASSIUM CHANNEL	VOLTAGE-GATED POTASSIUM CHANNEL PROTEIN KV6	Voltage-gated potassium channel|Voltage-gated ion channel|Ion channel	Transport|Ion transport|Cation transport;Blood circulation and gas exchange
21131456	365900	4.35595	2.50428	Alx3	aristaless 3	HOMEOBOX PROTEIN	HOMEOBOX PROTEIN ARISTALESS-RELATED	Transcription factor|Homeobox transcription factor;Nucleic acid binding|Other DNA-binding protein	Nucleoside, nucleotide and nucleic acid metabolism|mRNA transcription regulation;Developmental processes|Segment specification;Developmental processes|mRNA transcription|Neurogenesis|Ectoderm development
21380354	361327	4.3069	2.34889	LOC361327	similar to mesenchymal stem cell protein DSC54
21617345	362564	4.29764	3.34306	LOC362564	similar to RIKEN cDNA 2310026E23
20838969	499431	4.29459	6.60443	LOC499431	similar to collagen type XIII alpha-1 chain	COLLAGEN ALPHA CHAIN	COLLAGEN ALPHA 1(VIII) CHAIN	Extracellular matrix|Extracellular matrix structural protein	Cell structure and motility|Cell structure
21700802	rCG38403	4.22529	2.23354
21467595	246773	4.22065	3.27515	Lrrc3	leucine-rich repeat-containing 3	LEUCINE-RICH TRANSMEMBRANE PROTEINS	LEUCINE-RICH REPEAT CONTAINING PROTEIN 3, LRRC3	Receptor;Extracellular matrix	Cell surface receptor mediated signal transduction|Signal transduction|G-protein mediated signaling
22336986	171160	4.2146	2.43515	Hod	homeobox only domain	FAMILY NOT NAMED		Molecular function unclassified	Biological process unclassified
22074439	361669	4.18349	2.46535	LOC361669	similar to transcription elongation regulator 1-like	FAMILY NOT NAMED	TRANSCRIPTION FACTOR CA150B RELATED\TCERG1 (PTHR15377)	Basal transcription factor	mRNA transcription
21850529	293566	4.17205	2.94709	RGD1310955 _predicted	similar to carboxypeptidase X 2 (M14 family); carboxypeptidase X2; metallocarboxypeptidase 2 (predicted)	PROTEASE M14 CARBOXYPEPTIDASE	POTENTIAL CARBOXYPEPTIDASE-LIKE PROTEIN X1,X2	Metalloprotease|Protease	Proteolysis|Protein metabolism and modification
21590640	24477	4.17144	2.01173	Ibsp	integrin binding sialoprotein	BONE SIALOPROTEIN II	BONE SIALOPROTEIN II	Extracellular matrix structural protein;Miscellaneous function|Structural protein|Cell adhesion molecule;Extracellular matrix	Signal transduction|Mesoderm development|Cell communication;Cell adhesion;Developmental processes|Skeletal development
21688799	25101	4.13093	2.1595	Chrna3	cholinergic receptor, nicotinic, alpha polypeptide 3	NEUROTRANSMITTER GATED ION CHANNEL	NEURONAL ACETYLCHOLINE RECEPTOR PROTEIN ALPHA 3	Receptor|Acetylcholine receptor;Ion channel|Acetylcholine receptor|Ligand-gated ion channel	Synaptic transmission|Signal transduction|Ion transport|Nerve-nerve synaptic transmission;Sensory perception|Cell communication;Transport|Cation transport;Neuronal activities
22418474	rCG55274	4.07047	2.42436
22295311	114090	4.05802	3.26854	Egr2	early growth response 2	EARLY GROWTH RESPONSE PROTEIN	EARLY GROWTH RESPONSE PROTEIN 2, EGR-2	Transcription factor|KRAB box transcription factor;Nucleic acid binding|Zinc finger transcription factor	Nucleoside, nucleotide and nucleic acid metabolism|mRNA transcription regulation;Developmental processes|mRNA transcription|Neurogenesis|Ectoderm development
21138670	171143	4.05095	3.39102	Trpm4	transient receptor potential cation channel, subfamily M, member 4	TRANSIENT RECEPTOR POTENTIAL CATION CHANNEL, SUBFAMILY M, MEMBER 6		Receptor;Ion channel|Other ion channel	Biological process unclassified
21603783	89803	4.0412	2.91741	Sfrp4	secreted frizzled-related protein 4	FRIZZLED-RELATED	SECRETED FRIZZLED-RELATED PROTEIN 4	Molecular function unclassified	Biological process unclassified
21642189	rCG28482	4.03988	2.04427
21549892	308068	4.02283	3.50521	Nkd2 _predicted	naked cuticle 2 homolog (Drosophila) (predicted)	FAMILY NOT NAMED	SUBFAMILY NOT NAMED	Molecular function unclassified	Biological process unclassified
22355462	rCG63151	3.96708	2.17113
21465662	252878	3.96366	3.97564	Tnfsf15	tumor necrosis factor (ligand) superfamily, member 15	TUMOR NECROSIS FACTOR ALPHA-RELATED	VASCULAR ENDOTHELIAL GROWTH INHIBITOR	Tumor necrosis factor family member|Signaling molecule|Cytokine	Apoptosis;Developmental processes|Mesoderm development|Angiogenesis
21229669	rCG20714	3.90188	2.59612
21068262	499947	3.84194	4.57394	LOC499947	similar to cerebellin 4 precursor	CEREBELLIN-RELATED	CEREBELLIN 4	Peptide hormone|Signaling molecule|Neuropeptide	Other neuronal activity;Homeostasis|Neuronal activities
21332185	296369	3.83054	2.69379	Tnnc2	troponin C2, fast	TROPONIN	TROPONIN C2	Actin binding cytoskeletal protein;Select calcium binding protein|Calmodulin related protein|Cytoskeletal protein	Intracellular signaling cascade|Muscle development|Signal transduction|Mesoderm development|Calcium mediated signaling;Muscle contraction;Developmental processes
20930320	298973	3.82909	3.61607	LOC298973	similar to 60S ribosomal protein L29 (P23)	60S RIBOSOMAL PROTEIN L29		Ribosomal protein|Nucleic acid binding	Protein metabolism and modification|Protein biosynthesis
21947615	305122	3.82726	4.92309	RGD1306921 _predicted	similar to mKIAA1107 protein (predicted)	ACETYLTRANSFERASE-RELATED	ACETYLTRANSFERASE-RELATED	Transferase|Calmodulin related protein;Select calcium binding protein|Annexin|Acyltransferase;Select calcium binding protein	Other metabolism
20762034	rCG43758	3.78647	2.30799

## Sheet: SAM HiF
Supplementary Table 2b. Genes significantly enriched in hippocampus (Sorted by d-score, SAM vs all other samples, FDR=0, Fold change > 2 vs other CNS samples).
Probe ID	Primary Gene ID	SAM d-score	Fold difference vs CNS	Gene Symbol	Gene Name	Family	Subfamily	Function	Process
21875182	311861	33.34	14.44	RGD1309097 _predicted	similar to Hypothetical protein FLJ14810 (predicted)	FIBRINOGEN AND FIBRONECTIN	FIBRINOGEN C DOMAIN CONTAINING 1	Molecular function unclassified	Biological process unclassified
22010557	25153	25.81	9.29	Mas1	MAS1 oncogene	G-PROTEIN COUPLED RECEPTOR	MAS PROTO-ONCOGENE	G-protein coupled receptor|Receptor	Cell surface receptor mediated signal transduction|Signal transduction|G-protein mediated signaling;Signal transduction|Ligand-mediated signaling;Cell proliferation and differentiation;Oncogenesis|Oncogene|Cell communication
22272616	288979	23.26	9.12	LOC288979		COLLAGEN ALPHA CHAIN	C1Q-RELATED FACTOR	Complement component|Defense/immunity protein	Immunity and defense|Complement-mediated immunity
22159430	25153	21.53	9.62	Mas1	MAS1 oncogene	G-PROTEIN COUPLED RECEPTOR	MAS PROTO-ONCOGENE	G-protein coupled receptor|Receptor	Cell surface receptor mediated signal transduction|Signal transduction|G-protein mediated signaling;Signal transduction|Ligand-mediated signaling;Cell proliferation and differentiation;Oncogenesis|Oncogene|Cell communication
21357331	25672	18.84	5.12	Nr3c2	nuclear receptor subfamily 3, group C, member 2	NUCLEAR HORMONE RECEPTOR	MINERALOCORTICOID RECEPTOR (MR)	Molecular function unclassified	Biological process unclassified
21273900	24785	18.63	10.83	Slc9a4	solute carrier family 9, member 4	SODIUM/HYDROGEN EXCHANGER	SODIUM/HYDROGEN EXCHANGER 2 (NHE2)	Transporter|Cation transporter	Transport|Ion transport|Cation transport;Homeostasis
21372096	79247	17.88	11.21	Htr5b	5-hydroxytryptamine (serotonin) receptor 5B	G-PROTEIN COUPLED RECEPTOR	5-HYDROXYTRYPTAMINE 5B RECEPTOR (5-HT-5B) (SEROTONIN RECEPTOR 5B)	G-protein coupled receptor|Receptor	Cell surface receptor mediated signal transduction|Signal transduction|G-protein mediated signaling;Neuronal activities
20746536	rCG37047	17.59	6.76			POTASSIUM CHANNEL TETRAMERIZATION DOMAIN-CONTAINING	POTASSIUM CHANNEL TETRAMERISATION DOMAIN CONTAINING PROTEIN 4	Select regulatory molecule	Transport|Ion transport|Cation transport
21740530	299757	17.33	27.44	Nts _predicted	neurotensin (predicted)	NEUROTENSIN/NEUROMEDIN N		Peptide hormone|Signaling molecule|Neuropeptide	Signal transduction|Cell communication
21310693	54258	14.49	14.02	Il8ra	interleukin 8 receptor, alpha	G-PROTEIN COUPLED RECEPTOR	INTERLEUKIN 8 RECEPTOR	G-protein coupled receptor|Receptor	Intracellular signaling cascade|Cell surface receptor mediated signal transduction|Cell motility|Calcium mediated signaling;Immunity and defense|Signal transduction|Cytokine and chemokine mediated signaling pathway;Signal transduction|G-protein mediated signaling;Signal transduction|Cytokine/chemokine mediated immunity;Immunity and defense|Granulocyte-mediated immunity;Cell proliferation and diff…
21051913	288207	13.05	5.5	LOC288207	similar to Ephrin type-A receptor 6 precursor (Tyrosine-protein kinase receptor EHK-2) (EPH homology kinase-2)	TYROSINE PROTEIN KINASE	EPHRIN RECEPTOR	Receptor|Tyrosine protein kinase receptor;Kinase|Tyrosine protein kinase receptor|Protein kinase receptor|Protein kinase	Protein phosphorylation;Signal transduction|Neurogenesis;Developmental processes|Cell surface receptor mediated signal transduction|Protein metabolism and modification|Protein modification|Receptor protein tyrosine kinase signaling pathway;Developmental processes|Mesoderm development;Cell proliferation and differentiation|Ectoderm development
20811270	84494	12.79	4.52	Trpc4	transient receptor potential cation channel, subfamily C, member 4	TRANSIENT RECEPTOR POTENTIAL CHANNEL	TRANSIENT RECEPTOR POTENTIAL CHANNEL 4, 5	Other ion channel|Ion channel	Intracellular signaling cascade|Vision|Signal transduction|Ion transport|Calcium mediated signaling;Transport|Cation transport;Sensory perception
21735800	rCG44624	12.78	7.56
21642692	307234	12.55	3.39	Kcng2	potassium voltage-gated channel, subfamily G, member 2	VOLTAGE-GATED POTASSIUM CHANNEL	VOLTAGE-GATED POTASSIUM CHANNEL PROTEIN KV6	Voltage-gated potassium channel|Voltage-gated ion channel|Ion channel	Transport|Ion transport|Cation transport;Blood circulation and gas exchange
21282531	365748	12.51	4.02	Bhlhb5 _predicted	basic helix-loop-helix domain containing, class B5 (predicted)	NEUROGENIN-RELATED	BASIC HELIX-LOOP-HELIX PROTEIN	Basic helix-loop-helix transcription factor|Transcription factor	Nucleoside, nucleotide and nucleic acid metabolism|mRNA transcription regulation;Neuronal activities|mRNA transcription|Other neuronal activity;Developmental processes|Neurogenesis|Ectoderm development
21992969	313033	12.47	2.9	RGD1305649|Smpdl3b	similar to hypothetical protein FLJ10307|sphingomyelin phosphodiesterase, acid-like 3B	SPHINGOMYELIN PHOSPHODIESTERASE	ACID SPHINGOMYELINASE-LIKE PHOSPHODIESTERASE 3B	Hydrolase|Phosphodiesterase	Ectoderm development|Developmental processes|Neurogenesis;Other metabolism
21142307	361625	12.46	4.52	Nrip3 _predicted	nuclear receptor interacting protein 3 (predicted)	ASPARTYL PROTEASE DDI-RELATED	NUCLEAR RECEPTOR INTERACTING PROTEIN 3	Transcription factor|Aspartic protease|Transcription cofactor;Protease	Nucleoside, nucleotide and nucleic acid metabolism|mRNA transcription|mRNA transcription regulation
21384913	500864	12.32	4.56	LOC500864	similar to RIKEN cDNA B230382K22 gene
21907628	307767	12.16	8.84	LOC307767	similar to Fras1 related extracellular matrix protein 1		CELL CYCLE CONTROL PROTEIN CWF22 (PTHR18034:SF3)	Nuclease	mRNA splicing;Protein biosynthesis;Other metabolism
20840768	360573	12.11	3.77	Ksr _predicted	kinase suppressor of ras (predicted)	SERINE-THREONINE PROTEIN KINASE	KINASE SUPPRESSOR OF RAS (KSR)	Kinase|Non-receptor serine/threonine protein kinase|Protein kinase	Intracellular signaling cascade|Protein phosphorylation;Signal transduction|MAPKKK cascade|Protein metabolism and modification|Protein modification
21270375	259242	11.95	5.83	LOC497785|Cr16	SH3 domain binding protein CR16	WASP INTERACTING PROTEIN-RELATED	SH3 DOMAIN BINDING PROTEIN	Molecular function unclassified	Biological process unclassified
21670697	171096	11.86	4.9	Cst6	cystatin E/M	CYSTATIN FAMILY MEMBER	CYSTATIN M	Cysteine protease inhibitor|Protease inhibitor|Select regulatory molecule	Proteolysis|Protein metabolism and modification
21817284	500137	11.85	4.11	LOC500137	similar to NEX-1	NEUROGENIN-RELATED	NEUROGENIC DIFFERENTIATION FACTOR 6	Basic helix-loop-helix transcription factor;Nucleic acid binding|Transcription factor	Nucleoside, nucleotide and nucleic acid metabolism|mRNA transcription regulation;Developmental processes|mRNA transcription|Neurogenesis|Ectoderm development
21942020	246331	11.79	5.95	Nrp1	neuropilin 1	DISCOIDIN, CUB, EGF, LAMININ , AND ZINC METALLOPROTEASE DOMAIN	NEUROPILIN 1	Receptor|Other receptor;Signaling molecule|Other signaling molecule	Neurogenesis;Developmental processes|Cell surface receptor mediated signal transduction|Signal transduction|Mesoderm development|Other receptor mediated signaling pathway;Developmental processes|Heart development|Ectoderm development|Angiogenesis;Developmental processes
21013057	361705	11.75	3.82	RGD1304930	similar to cornichon-like protein	CORNICHON		Membrane-bound signaling molecule|Signaling molecule	Signal transduction|Gametogenesis|Oogenesis|Cell surface receptor mediated signal transduction;Developmental processes
21918017	29707	11.68	4.16	Gabra5	gamma-aminobutyric acid A receptor, alpha 5	NEUROTRANSMITTER GATED ION CHANNEL	GAMMA-AMINOBUTYRIC-ACID RECEPTOR A ALPHA SUBUNIT 1, 2, 3, 4, 5, 6	Receptor|GABA receptor|GABA receptor;Ion channel|Ligand-gated ion channel	Synaptic transmission|Signal transduction|Ion transport|Anion transport;Neuronal activities|Nerve-nerve synaptic transmission|Cell communication|Ligand-mediated signaling;Transport
21917461	362551	11.63	3.92	RGD1307610 _predicted	similar to hypothetical protein FLJ10770 (predicted)	RNA RECOGNITION MOTIF-CONTAINING	RAVER2	mRNA splicing factor|Nucleic acid binding|mRNA processing factor	Nucleoside, nucleotide and nucleic acid metabolism|Pre-mRNA processing|mRNA splicing
20798323	50592	11.59	4.01	Gria1	glutamate receptor, ionotropic, AMPA1 (alpha 1)	IONOTROPIC GLUTAMATE RECEPTOR-RELATED	GLUTAMATE RECEPTOR, IONOTROPIC AMPA, SUBUNIT 1, 2, 3, 4	Glutamate receptor;Ion channel|Receptor|Glutamate receptor|Ligand-gated ion channel	Synaptic transmission|Transport|Ion transport|Nerve-nerve synaptic transmission|Cation transport;Neuronal activities
21801503	24406	11.51	3.73	Grik4	glutamate receptor, ionotropic, kainate 4	IONOTROPIC GLUTAMATE RECEPTOR-RELATED	GLUTAMATE RECEPTOR, IONOTROPIC, KAINATE 5	Glutamate receptor;Ion channel|Receptor|Glutamate receptor|Ligand-gated ion channel	Synaptic transmission|Transport|Ion transport|Nerve-nerve synaptic transmission|Cation transport;Neuronal activities
21748805	rCG34178	11.51	3.89
21987901	500863	11.42	4.97	LOC500863	similar to RIKEN cDNA 2610028F08	CABRIOLET.-RELATED	SUBFAMILY NOT NAMED	Molecular function unclassified	Biological process unclassified
21488064	140728	11.36	4.27	Cacng7	calcium channel, voltage-dependent, gamma subunit 7	VOLTAGE-DEPENDENT CALCIUM CHANNEL GAMMA SUBUNIT		Voltage-gated calcium channel|Voltage-gated ion channel|Ion channel	Transport|Ion transport|Cation transport
21184573	117251	11.28	5.84	Dnah9	dynein, axonemal, heavy polypeptide 9	DYNEIN HEAVY CHAIN	AXONMEAL DYNEIN HEAVY CHAIN	Microtubule family cytoskeletal protein|Cytoskeletal protein|Microtubule binding motor protein;Hydrolase	Cell motility|Gametogenesis|Spermatogenesis and motility;Cell structure and motility|Developmental processes
21185148	365603	11.22	5.14	Bves	blood vessel epicardial substance
21290495	245956	10.98	4.13	Scn3b	sodium channel, voltage-gated, type III, beta	SODIUM CHANNEL BETA-1 SUBUNIT PRECURSOR.	VOLTAGE-GATED SODIUM CHANNEL, BETA-3 SUBUNIT	Voltage-gated sodium channel|Voltage-gated ion channel|Ion channel	Synaptic transmission|Transport|Ion transport|Cation transport;Neuronal activities
21990947	365984	10.29	4.22	Siat7E	sialyltransferase 7E	LINE-1 (L1) RETROTRANSPOSABLE ELEMENT-CONTAINING		Molecular function unclassified	Biological process unclassified
21441576	288478	10.08	5.32	RGD1311893	hypothetical LOC288478	PHOSPHATIDYLINOSITOL-4-PHOSPHATE 5-KINASE RELATED	UNCHARACTERIZED	Molecular function unclassified	Biological process unclassified
21370555	24473	9.9	4.82	Htr1a	5-hydroxytryptamine (serotonin) receptor 1A	G-PROTEIN COUPLED RECEPTOR	SEROTONIN RECEPTOR 1A	G-protein coupled receptor|Receptor	G-protein mediated signaling;Neuronal activities;Cell proliferation and differentiation|Cell surface receptor mediated signal transduction|Signal transduction
21615452	83537	9.87	5.5	Smpd2	sphingomyelin phosphodiesterase 2, neutral	SPHINGOMYELIN PHOSPHODIESTERASE RELATED	SPHINGOMYELIN PHOSPHODIESTERASE	Hydrolase	Intracellular signaling cascade|Phospholipid metabolism;Signal transduction|Other intracellular signaling cascade|Lipid, fatty acid and steroid metabolism
21342237	362035	9.62	6.51	Ndst4 _predicted	N-deacetylase/N-sulfotransferase (heparin glucosaminyl) 4 (predicted)	HEPARAN SULFATE SULFOTRANSFERASE	HEPARAN SULFATE N-DEACETYLASE/N-SULFOTRANSFERASE	Transferase|Other transferase	Other polysaccharide metabolism;Protein metabolism and modification|Protein modification;Sulfur metabolism;Signal transduction;Immunity and defense;Developmental processes|Carbohydrate metabolism
21529570	301511	9.44	2.31	Arpc2 _predicted	actin related protein 2/3 complex, subunit 2 (predicted)	ARP COMPLEX-RELATED	ARP2/3	Molecular function unclassified	Biological process unclassified
21140565	25555	9.2	3.34	Sstr4	somatostatin receptor 4	G-PROTEIN COUPLED RECEPTOR	SOMATOSTATIN RECEPTOR	G-protein coupled receptor|Receptor	Cell surface receptor mediated signal transduction|Signal transduction|G-protein mediated signaling;Cell proliferation and differentiation
21640055	360970	9.14	8.43	Cabp7	calcium binding protein 7	CALCIUM BINDING PROTEIN	CALNEURON 1	Calmodulin related protein|Select calcium binding protein	Intracellular signaling cascade|Calcium mediated signaling;Cell cycle;Cell proliferation and differentiation|Signal transduction
21334661	292771	9.12	2.83	Sipa1l3	signal-induced proliferation-associated 1 like 3	RAP GTPASE-ACTIVATING PROTEIN		G-protein modulator|Other G-protein modulator|Select regulatory molecule	Cell adhesion
22121466	288478	9.08	4.92	RGD1311893	hypothetical LOC288478	PHOSPHATIDYLINOSITOL-4-PHOSPHATE 5-KINASE RELATED	UNCHARACTERIZED	Molecular function unclassified	Biological process unclassified
21029383	66024	8.98	7.71	Npy2r	neuropeptide Y receptor Y2	G-PROTEIN COUPLED RECEPTOR	NEUROPEPTIDE Y RECEPTOR TYPE 2	G-protein coupled receptor|Receptor	Cell surface receptor mediated signal transduction|Signal transduction|G-protein mediated signaling;Neuronal activities
21619583	499688	8.94	3.86	LOC499688	similar to Gstm6 protein	GLUTATHIONE S-TRANSFERASE		Transferase|Other transferase	Detoxification|Immunity and defense
21553392	363168	8.88	4.86	RGD1308401 _predicted	similar to RIKEN cDNA 1810009N24 (predicted)	LYSOZYME C	LYSOZYME C-RELATED	Hydrolase;Defense/immunity protein	Carbohydrate metabolism;Immunity and defense|Stress response
20830836	312192	8.62	2.2	LOC312192	similar to RIKEN cDNA 4631427C17	ADENOSYLHOMOCYSTEINASE		Molecular function unclassified	Biological process unclassified
21785286	292381	8.61	3.31	Lix1 _predicted	limb expression 1 homolog (chicken) (predicted)
22023186	298506	8.59	4.73	Mycl1 _mapped	v-myc myelocytomatosis viral oncogene homolog 1, lung carcinoma derived (avian) (mapped)	MYC	L-MYC PROTO-ONCOGENE PROTEIN	Basic helix-loop-helix transcription factor;Nucleic acid binding|Transcription factor	Nucleoside, nucleotide and nucleic acid metabolism|mRNA transcription regulation;Apoptosis|Induction of apoptosis;Cell cycle|mRNA transcription|Cell cycle control
21000844	499952	8.56	5.87	LOC499952	similar to basic helix-loop-helix transcriptional regulator beta4	NEUROGENIN-RELATED	BASIC HELIX-LOOP-HELIX PROTEIN	Basic helix-loop-helix transcription factor|Transcription factor	Nucleoside, nucleotide and nucleic acid metabolism|mRNA transcription regulation;Neuronal activities|mRNA transcription|Other neuronal activity;Developmental processes|Neurogenesis|Ectoderm development
20700059	140729	8.46	3.04	Cacng8	calcium channel, voltage-dependent, gamma subunit 8	VOLTAGE-DEPENDENT CALCIUM CHANNEL GAMMA SUBUNIT		Voltage-gated calcium channel|Voltage-gated ion channel|Ion channel	Transport|Ion transport|Cation transport
21518761	310999	8.43	2.89	Tech	neuronal RhoA GEF protein	RHO GUANINE EXCHANGE FACTOR		G-protein modulator|Guanyl-nucleotide exchange factor|Select regulatory molecule	Phagocytosis;Transport|Amino acid transport;Signal transduction;Cell adhesion;Intracellular protein traffic|Amino acid transport;Apoptosis;Cell cycle;Cell structure and motility|Amino acid metabolism|Endocytosis
22240151	171287	8.29	2.9	Epha7	Eph receptor A7	TYROSINE PROTEIN KINASE	EPHRIN TYPE-A RECEPTOR 7	Receptor|Tyrosine protein kinase receptor;Kinase|Tyrosine protein kinase receptor|Protein kinase receptor|Protein kinase	Protein phosphorylation;Signal transduction|Neurogenesis;Developmental processes|Cell surface receptor mediated signal transduction|Protein metabolism and modification|Protein modification|Receptor protein tyrosine kinase signaling pathway;Developmental processes|Mesoderm development;Cell proliferation and differentiation|Ectoderm development
21342368	305894	8.22	3.54	LOC305894	similar to N-copine	COPINE		Other miscellaneous function protein;Membrane traffic protein|Miscellaneous function|Other membrane traffic protein	Intracellular protein traffic
21566677	50646	8.13	2.95	Ptk2b	protein tyrosine kinase 2 beta	TYROSINE PROTEIN KINASE	PROTEIN TYROSINE KINASE 2 BETA	Non-receptor tyrosine protein kinase|Kinase|Protein kinase	Protein phosphorylation;Signal transduction|Intracellular signaling cascade;Immunity and defense|Protein metabolism and modification|Protein modification|Stress response;Developmental processes;Cell proliferation and differentiation
20756991	rCG58697	8.05	3.26
22108697	25429	8.01	2.38	Cyp7b1	cytochrome P450, family 7, subfamily b, polypeptide 1	CYTOCHROME P450	CYTOCHROME P450 7B1	Oxygenase|Oxidoreductase	Steroid metabolism|Lipid, fatty acid and steroid metabolism|Cholesterol metabolism;Electron transport
21881027	308857	8	4.75	Tsarg1	testis spermatogenesis apoptosis related protein 1	DNAJ/HSP40	TESTIS SPERMATOGENESIS APOPTOSIS RELATED PROTEIN	Other chaperones|Chaperone	Inhibition of apoptosis;Developmental processes|Gametogenesis|Apoptosis|Spermatogenesis and motility
20819978	114705	7.95	2.77	Rgs14	regulator of G-protein signaling 14	REGULATOR OF G PROTEIN SIGNALING	REGULATOR OF G-PROTEIN SIGNALING 14	G-protein modulator|Select regulatory molecule	Cell surface receptor mediated signal transduction|Signal transduction|G-protein mediated signaling
21732589	rCG31832	7.92	2.5			LIPID PHOSPHATE PHOSPHATASE-RELATED	PLASTICITY RELATED GENE 4 (LIPID PHOSPHATE PHOSPHATASE-RELATED PROTEIN TYPE 2)	Phosphatase|Other phosphatase	Lipid, fatty acid and steroid metabolism
21867322	54276	7.89	2.84	Neurod2	neurogenic differentiation 2	NEUROGENIN-RELATED	NEUROGENIC DIFFERENTIATION FACTOR 2	Basic helix-loop-helix transcription factor;Nucleic acid binding|Transcription factor	Nucleoside, nucleotide and nucleic acid metabolism|mRNA transcription regulation;Developmental processes|mRNA transcription|Neurogenesis|Ectoderm development
21122628	367171	7.88	2.34	LOC367171	microtubule-associated protein 4	MICROTUBULE-ASSOCIATED PROTEIN	MICROTUBULE-ASSOCIATED PROTEIN 4	Microtubule family cytoskeletal protein|Non-motor microtubule binding protein|Cytoskeletal protein	Apoptosis;Cell structure and motility|Cell structure
21876691	301556	7.88	3.55	LOC301556		DEDICATOR OF CYTOKINESIS (DOCK)	DOCK-10	G-protein modulator|Guanyl-nucleotide exchange factor|Select regulatory molecule	Biological process unclassified
20985086	295401	7.87	2.61	Prg1	plasticity related gene 1	LIPID PHOSPHATE PHOSPHATASE-RELATED	PLASTICITY RELATED GENE 1 (LIPID PHOSPHATE PHOSPHATASE-RELATED PROTEIN TYPE 4)	Phosphatase|Other phosphatase	Lipid, fatty acid and steroid metabolism
21188041	rCG61620	7.86	3.49
22398904	500640	7.75	2.93	LOC500640	similar to Dedicator of cytokinesis protein 10 (Protein zizimin 3)	FAMILY NOT NAMED	gb def: Hypothetical protein FLJ36031	Molecular function unclassified	Biological process unclassified
21513214	114487	7.71	3.55	Wnt2	wingless-related MMTV integration site 2	WNT RELATED	WNT-2	Signaling molecule|Other signaling molecule	Signal transduction|Ligand-mediated signaling;Developmental processes|Cell communication
21065433	rCG30827	7.71	3.23
21148195	313785	7.63	3.11	Icam5 _predicted	intercellular adhesion molecule 5, telencephalin (predicted)	INTERCELLULAR ADHESION MOLECULE	INTRACELLULAR ADHESION MOLECULE 5, ICAM5	CAM family adhesion molecule|Receptor;Signaling molecule;Cell adhesion molecule	Signal transduction|Cell communication|Cell adhesion-mediated signaling;Cell adhesion;Immunity and defense|B-cell- and antibody-mediated immunity
21284615	rCG35187	7.59	2.93
22254831	361658	7.58	4.36	RGD1311454	similar to hypothetical protein FLJ25359	FAMILY NOT NAMED	SUBFAMILY NOT NAMED	Molecular function unclassified	Biological process unclassified
21546661	499302	7.54	2.44	MGC105600	similar to Galactose-3-O-sulfotransferase 3 (Galbeta1-3GalNAc 3-sulfotransferase) (Beta-galactose-3-O-sulfotransferase 3)	FAMILY NOT NAMED	SUBFAMILY NOT NAMED	Molecular function unclassified	Biological process unclassified
21668063	360593	7.5	2.99	Ppm1e	protein phosphatase 1E (PP2C domain containing)	PROTEIN PHOSPHATASE 2C	CA(2+)/CALMODULIN-DEPENDENT PROTEIN KINASE PHOSPHATASE	Phosphatase|Protein phosphatase	Intracellular signaling cascade|Protein phosphorylation;Signal transduction|Protein metabolism and modification|Other intracellular signaling cascade|Protein modification|MAPKKK cascade;Signal transduction
21966567	500595	7.37	5.63	LOC500595	similar to hypothetical protein FLJ32825
21088424	64544	7.33	2.64	B3gat2	beta-1,3-glucuronyltransferase 2 (glucuronosyltransferase S)	BETA-1,3-GLUCURONYLTRANSFERASE	BETA-1,3-GLUCURONYLTRANSFERASE 1	Transferase|Glycosyltransferase	Carbohydrate metabolism;Other metabolism
22254574	314904	7.29	2.37	Geft	RAC/CDC42 exchange factor	DBL RELATED	TRIPLE FUNCTIONAL DOMAIN, TRIO	G-protein modulator|Guanyl-nucleotide exchange factor|Select regulatory molecule	Cell surface receptor mediated signal transduction|Signal transduction|G-protein mediated signaling;Neuronal activities|Other neuronal activity;Cell structure and motility
21377201	85419	7.28	2.1	Lyst	lysosomal trafficking regulator	BEIGE/BEACH-RELATED	LYSOSOMAL TRAFFICKING REGULATOR	Membrane traffic protein|Membrane traffic regulatory protein	Signal transduction;Intracellular protein traffic|Other intracellular protein traffic;Intracellular protein traffic|Lysosome transport;Transport;Immunity and defense
22139261	293065	7.18	2.4	Stard5 _predicted	StAR-related lipid transfer (START) domain containing 5 (predicted)	TRANSMEMBRANE CHANNEL-RELATED	TMC3 PROTEIN	Other ion channel|Ion channel	Biological process unclassified
21708248	29227	7.16	2.04	Nfib	nuclear factor I/B	NUCLEAR FACTOR I		Transcription factor;Nucleic acid binding	Nucleoside, nucleotide and nucleic acid metabolism|mRNA transcription
22264405	289855	7.15	2.73	RGD1311700 _predicted	similar to KIAA1912 protein (predicted)	FAMILY NOT NAMED	SUBFAMILY NOT NAMED	Molecular function unclassified	Biological process unclassified
21461352	29340	7.05	2.27	Prkce	protein kinase C, epsilon	SERINE/THREONINE PROTEIN KINASE	PROTEIN KINASE C	Non-receptor serine/threonine protein kinase;Select calcium binding protein|Calmodulin related protein;Select calcium binding protein|Annexin|Transfer/carrier protein;Kinase|Protein kinase	Intracellular signaling cascade|Protein phosphorylation;Signal transduction|Calcium mediated signaling;Cell proliferation and differentiation|Protein metabolism and modification|Protein modification
21268703	360916	6.95	2.62	RGD1306105 _predicted	similar to RIKEN cDNA 2610318G18 (predicted)	FASTING-INDUCIBLE INTEGRAL MEMBRANE PROTEIN TM6P1-RELATED		Molecular function unclassified	Biological process unclassified
22078064	286903	6.88	2.02	PORF-2	preoptic regulatory factor-2
22037930	289020	6.84	2.18	Lrrn2 _predicted	leucine rich repeat protein 2, neuronal (predicted)	LEUCINE-RICH TRANSMEMBRANE PROTEINS	LEUCINE RICH REPEAT NEURONAL 5	Receptor;Extracellular matrix	Cell surface receptor mediated signal transduction|Signal transduction|Other receptor mediated signaling pathway;Developmental processes
21300190	362035	6.83	4	Ndst4 _predicted	N-deacetylase/N-sulfotransferase (heparin glucosaminyl) 4 (predicted)	HEPARAN SULFATE SULFOTRANSFERASE	HEPARAN SULFATE N-DEACETYLASE/N-SULFOTRANSFERASE	Transferase|Other transferase	Other polysaccharide metabolism;Protein metabolism and modification|Protein modification;Sulfur metabolism;Signal transduction;Immunity and defense;Developmental processes|Carbohydrate metabolism
21366441	64455	6.82	2.43	Rasd1	RAS, dexamethasone-induced 1	RAS-RELATED GTPASE	DEXRAS1	G-protein|Small GTPase|Select regulatory molecule	Intracellular signaling cascade|Signal transduction|NO mediated signal transduction;Cell proliferation and differentiation
22378305	rCG53306	6.8	6.27
21646565	29177	6.79	2.94	Hpca	hippocalcin	CALCIUM BINDING PROTEINS	HIPPOCALCIN	Calmodulin related protein|Select calcium binding protein	Vision|Sensory perception
22358977	361129	6.74	2.49	Hapln4 _predicted	hyaluronan and proteoglycan link protein 4 (predicted)	AGGRECAN/VERSICAN PROTEOGLYCAN	HYALURONAN AND PROTEOGLYCAN LINK PROTEIN 4 (BRAIN LINK PROTEIN 2)	Extracellular matrix|Extracellular matrix glycoprotein	Biological process unclassified
21114813	rCG60339	6.73	2.6
22117971	rCG59204	6.61	4.07
21857911	116680	6.56	2.12	Ptpru	protein tyrosine phosphatase, receptor type, U	PROTEIN-TYROSINE PHOSPHATASE	RECEPTOR TYROSINE PHOSPHATASE TYPE R2B	Receptor|Protein phosphatase|Other receptor;Phosphatase	Protein phosphorylation;Signal transduction|Protein metabolism and modification|Cell adhesion-mediated signaling;Cell adhesion|Protein modification|Cell communication|Cell surface receptor mediated signal transduction;Signal transduction
22172419	rCG50890.1	6.54	2.01
22297761	rCG62220	6.53	2.5
20903227	302990	6.42	3.43	Tpsg1	tryptase gamma 1	SERINE PROTEASE	TRANSMEMBRANE TRYPTASE	Serine protease|Protease	Protein metabolism and modification|Proteolysis;Immunity and defense;Developmental processes|Gametogenesis|Spermatogenesis and motility
20809546	498528	6.42	2.77	LOC498528	similar to Hypothetical protein BC024118
21412186	500074	6.38	4.25	LOC500074
22172647	rCG34643	6.38	2.49
21665942	298322	6.36	2.56	LOC298322	similar to ring finger protein 127	UNCHARACTERIZED	RING FINGER PROTEIN 127 (PTHR23327)	Molecular function unclassified	Biological process unclassified
21333675	29177	6.31	2.37	Hpca	hippocalcin	CALCIUM BINDING PROTEINS	HIPPOCALCIN	Calmodulin related protein|Select calcium binding protein	Vision|Sensory perception
22108659	308709	6.29	2.08	Dmn	desmuslin	INTERMEDIATE FILAMENT PROTEINS	SYNEMIN	Structural protein|Cytoskeletal protein|Intermediate filament;Miscellaneous function	Cell structure and motility|Cell structure
21813758	rCG36958	6.27	2.06
22269425	313219	6.25	2.32	Zfp189 _predicted	zinc finger protein 189 (predicted)	ZINC FINGER PROTEINS	KRUEPPEL C2H2-TYPE ZINC FINGER	Transcription factor|Zinc finger transcription factor|KRAB box transcription factor	Nucleoside, nucleotide and nucleic acid metabolism|mRNA transcription regulation;Cell proliferation and differentiation|mRNA transcription
21648493	58920	6.24	2.19	Gpc1	glypican 1	GLYPICAN	GLYPICAN-1	Extracellular matrix glycoprotein|Cell adhesion molecule;Extracellular matrix	Cell adhesion
21531029	360546	6.23	2.58	LOC360546		EPHRIN	EPHRIN-B3	Membrane-bound signaling molecule|Signaling molecule	Cell surface receptor mediated signal transduction|Signal transduction|Ligand-mediated signaling;Developmental processes|Cell communication|Receptor protein tyrosine kinase signaling pathway;Signal transduction|Neurogenesis|Ectoderm development
22396594	500280	6.23	2.28	Lrrn1	leucine rich repeat neuronal 1	LEUCINE-RICH TRANSMEMBRANE PROTEINS	LEUCINE RICH REPEAT NEURONAL 5	Receptor;Extracellular matrix	Cell surface receptor mediated signal transduction|Signal transduction|Other receptor mediated signaling pathway;Developmental processes
21912960	317183	6.21	2.98	LOC317183	similar to Protocadherin 19 precursor	CADHERIN	PROTOCADHERIN 19	Cell adhesion molecule|Cadherin	Signal transduction|Cell adhesion-mediated signaling;Cell adhesion|Cell communication
21869876	rCG55805	6.19	2.1
22385171	502916	6.19	3.66	LOC502916	similar to RAS-like, estrogen-regulated, growth-inhibitor	RAS-RELATED GTPASE	RAS-LIKE, ESTROGEN-REGULATED, GROWTH INHIBITOR	G-protein|Small GTPase|Select regulatory molecule	Cell surface receptor mediated signal transduction|Signal transduction|G-protein mediated signaling
20711143	rCG22866	6.17	2.59
21883833	366608	6.1	2.84	LOC366608	similar to mKIAA0716 protein	DEDICATOR OF CYTOKINESIS (DOCK)	DOCK-4	G-protein modulator|Guanyl-nucleotide exchange factor|Select regulatory molecule	Intracellular signaling cascade|Cell motility|Signal transduction|Other intracellular signaling cascade;Intracellular protein traffic|Phagocytosis;Cell structure and motility|Endocytosis
21449464	rCG45749	6.07	2.25
22397385	292077	6.06	3.89	Sult5a1 _predicted	sulfotransferase family 5A, member 1 (predicted)	SULFOTRANSFERASE (SULT)	SULFOTRANSFERASE SULT5A	Transferase|Other transferase	Steroid hormone metabolism;Sulfur metabolism|Steroid metabolism|Lipid, fatty acid and steroid metabolism
20960205	80841	6.02	2.76	Fabp7	fatty acid binding protein 7, brain	FATTY ACID BINDING PROTEIN		Transfer/carrier protein|Other transfer/carrier protein	Lipid and fatty acid transport;Lipid, fatty acid and steroid metabolism|Vitamin/cofactor transport;Developmental processes|Lipid and fatty acid binding;Coenzyme and prosthetic group metabolism|Vitamin/cofactor transport;Signal transduction|Cell communication|Steroid hormone-mediated signaling;Transport|Lipid and fatty acid transport;Transport|Ectoderm development|Lipid, fatty acid and steroid met…
20727864	rCG55378	6.01	3.04
21308133	293181	6	2.47	RGD1309623 _predicted	hypothetical LOC293181 (predicted)	N-ACETYLGALACTOSAMINYLTRANSFERASE	N-ACETYLGALACTOSAMINYLTRANSFERASE	Transferase|Glycosyltransferase	Other polysaccharide metabolism;Protein metabolism and modification|Protein glycosylation|Protein modification|Carbohydrate metabolism
21323820	29585	5.98	3.2	Gjb3	gap junction membrane channel protein beta 3	CONNEXIN	GAP JUNCTION BETA-3 PROTEIN (CONNEXIN 31)	Cell junction protein|Gap junction	Signal transduction
22239669	245979	5.98	2.27	Lmo3	LIM domain only 3	LIM DOMAIN	RHOMBOTIN	Other transcription factor|Transcription factor	Nucleoside, nucleotide and nucleic acid metabolism|T-cell mediated immunity;Oncogenesis|Oncogene|mRNA transcription;Immunity and defense
21618568	498564	5.98	2.92	LOC498564	similar to integrin, beta-like 1	INTEGRIN BETA SUBUNIT	INTEGRIN BETA-1	Molecular function unclassified	Biological process unclassified
21959363	311730	5.95	2.6	Gpr155 _predicted	G protein-coupled receptor 155 (predicted)	DEP DOMAIN PROTEIN	G-PROTEIN RECEPTOR 155	Receptor|Other receptor	Miscellaneous
22109943	287925	5.93	13.81	Pkp2	plakophilin 2	CATENIN AND PLAKOPHILIN	PLAKOPHILIN 2	Intermediate filament binding protein;Cell junction protein|Other cell junction protein|Intermediate filament|Cytoskeletal protein	Signal transduction|Cell communication;Cell adhesion
21972552	304554	5.92	2.24	LOC304554	similar to Seizure 6-like protein precursor	COMPLEMENT COMPONENT-RELATED SUSHI DOMAIN-CONTAINING	SEIZURE RELATED GENE 6 (SEZ6)	Receptor|Other receptor	Biological process unclassified
21348734	54276	5.9	2.02	Neurod2	neurogenic differentiation 2	NEUROGENIN-RELATED	NEUROGENIC DIFFERENTIATION FACTOR 2	Basic helix-loop-helix transcription factor;Nucleic acid binding|Transcription factor	Nucleoside, nucleotide and nucleic acid metabolism|mRNA transcription regulation;Developmental processes|mRNA transcription|Neurogenesis|Ectoderm development
22283532	295475	5.9	3.46	Neurog2 _predicted	neurogenin 2 (predicted)	NEUROGENIN-RELATED	NEUROGENIN 2	Basic helix-loop-helix transcription factor;Nucleic acid binding|Transcription factor	Nucleoside, nucleotide and nucleic acid metabolism|mRNA transcription regulation;Developmental processes|mRNA transcription|Neurogenesis;Cell proliferation and differentiation|Ectoderm development
22413088	306344	5.86	2.03	Arrdc2	arrestin domain containing 2	ARRESTIN DOMAIN CONTAINING PROTEIN	ARRESTIN DOMAIN CONTAINING 2	Molecular function unclassified	Biological process unclassified
21796467	361422	5.86	6.38	Cotl1 _predicted	coactosin-like 1 (Dictyostelium) (predicted)
21249517	498246	5.86	3.24	LOC498246	similar to RGS13	REGULATOR OF G PROTEIN SIGNALING	REGULATOR OF G PROTEIN SIGNALING 13, RGS13	G-protein modulator|Other G-protein modulator|Select regulatory molecule	Cell surface receptor mediated signal transduction|Signal transduction|G-protein mediated signaling
21106769	114862	5.83	2.53	Cacna1h	calcium channel, voltage-dependent, T type, alpha 1H subunit	VOLTAGE-GATED CATION CHANNEL (CALCIUM AND SODIUM)	VOLTAGE- GATED CALCIUM CHANNEL ALPHA SUBUNIT CAV3.2 (VOLTAGE-DEPENDENT T-TYPE CALCIUM CHANNEL ALPHA-1H SUBUNIT)	Voltage-gated calcium channel|Voltage-gated ion channel|Ion channel	Synaptic transmission|Transport|Ion transport|Cation transport;Neuronal activities|Neurotransmitter release;Muscle contraction
22001657	266688	5.83	2.16	Rab8b	RAB8B, member RAS oncogene family	RAS-RELATED GTPASE	RAB15, 13, 10, 1, 35, 5, AND 8	G-protein|Small GTPase|Select regulatory molecule	General vesicle transport|Intracellular protein traffic
21510946	501704	5.77	3.05	LOC501704	similar to novel protein	WD-40 REPEAT PROTEIN		Molecular function unclassified	Biological process unclassified
21303882	266688	5.75	2.3	Rab8b	RAB8B, member RAS oncogene family	RAS-RELATED GTPASE	RAB15, 13, 10, 1, 35, 5, AND 8	G-protein|Small GTPase|Select regulatory molecule	General vesicle transport|Intracellular protein traffic
21278186	rCG36221	5.73	2.66
21809565	364352	5.72	3.4	LOC498504|RGD1359684|LOC364352|LOC501987|LOC364335	similar to T-cell receptor alpha chain precursor V and C regions (TRA29)	FAMILY NOT NAMED	SUBFAMILY NOT NAMED	Receptor|Immunoglobulin receptor family member|Immunoglobulin receptor family member;Defense/immunity protein|Molecular function unclassified	Biological process unclassified|Immunity and defense|T-cell mediated immunity
21409479	29884	5.7	2.06	Bok	Bcl-2-related ovarian killer protein	BCL-2 RELATED	APOPTOSIS REGULATOR BOK	Signaling molecule|Other signaling molecule	Apoptosis|Induction of apoptosis
21954683	25400	5.7	2.31	Camk2a	calcium/calmodulin-dependent protein kinase II alpha subunit	CALCIUM/CALMODULIN-DEPENDENT PROTEIN KINASE-RELATED	CALCIUM/CALMODULIN DEPENDENT PROTEIN KINASE II	Kinase|Non-receptor serine/threonine protein kinase|Protein kinase	Intracellular signaling cascade|Protein phosphorylation;Signal transduction|Protein metabolism and modification|Protein modification|Calcium mediated signaling;Muscle contraction;Developmental processes
21565620	315673	5.69	2.7	RGD1311533 _predicted	similar to TNF-induced protein (predicted)	TUMOR NECROSIS FACTOR INDUCED PROTEIN	TUMOR NECROSIS FACTOR INDUCED PROTEIN	Miscellaneous function|Other miscellaneous function protein	Immunity and defense|Stress response
21414408	498007	5.68	2.37	LOC498007
21464498	499194	5.67	5.55	LOC499194	similar to neuromedin B precursor - rat
22350082	24448	5.66	2.28	Hrh1	histamine receptor H 1	G-PROTEIN COUPLED RECEPTOR	HISTAMINE H1 RECEPTOR	G-protein coupled receptor|Receptor	Cell surface receptor mediated signal transduction|Signal transduction|Stress response;Neuronal activities|G-protein mediated signaling;Immunity and defense
20711520	24680	5.65	2.14	Prkca	protein kinase C, alpha	SERINE/THREONINE PROTEIN KINASE	PROTEIN KINASE C	Non-receptor serine/threonine protein kinase;Select calcium binding protein|Calmodulin related protein;Select calcium binding protein|Annexin|Transfer/carrier protein;Kinase|Protein kinase	Intracellular signaling cascade|Protein phosphorylation;Signal transduction|Calcium mediated signaling;Cell proliferation and differentiation|Protein metabolism and modification|Protein modification
22397506	24783	5.63	3.43	Slc9a2	solute carrier family 9, member 2	SODIUM/HYDROGEN EXCHANGER	SODIUM/HYDROGEN EXCHANGER 2 (NHE2)	Transporter|Cation transporter	Transport|Ion transport|Cation transport;Homeostasis
21518294	58853	5.55	2.28	Nr4a3	nuclear receptor subfamily 4, group A, member 3	NUCLEAR HORMONE RECEPTOR	NUCLEAR HORMONE RECEPTOR NOR-1/NOR-2	Receptor|Nuclear hormone receptor;Nucleic acid binding|Nuclear hormone receptor;Transcription factor	Nucleoside, nucleotide and nucleic acid metabolism|Stress response;Developmental processes|mRNA transcription|mRNA transcription regulation;Signal transduction;Immunity and defense|Neurogenesis|Ectoderm development
21629103	192110	5.5	2.71	Pou3f1	POU domain, class 3, transcription factor 1	POU DOMAIN	POU3/OCT6	Transcription factor|Homeobox transcription factor	Nucleoside, nucleotide and nucleic acid metabolism|mRNA transcription regulation;Developmental processes|mRNA transcription
22119664	25113	5.48	2.27	Ddn	dendrin	FAMILY NOT NAMED		Molecular function unclassified	Biological process unclassified
21254934	64458	5.45	2.03	Scrg1	scrapie responsive gene 1
21598680	rCG41850	5.45	2.35
21817538	117536	5.41	2.13	Nelf	nasal embryonic LHRH factor
21397774	63845	5.41	2.15	Tmeff1	transmembrane protein with EGF-like and two follistatin-like domains 1	LAMININ	TOMOREGULIN	Membrane-bound signaling molecule|Signaling molecule	Oncogenesis
21160083	301556	5.41	3.34	LOC301556		DEDICATOR OF CYTOKINESIS (DOCK)	DOCK-10	G-protein modulator|Guanyl-nucleotide exchange factor|Select regulatory molecule	Biological process unclassified
20698782	rCG36948.1	5.4	5.51
21420761	rCG45974	5.39	4.32
21567819	25555	5.38	2.59	Sstr4	somatostatin receptor 4	G-PROTEIN COUPLED RECEPTOR	SOMATOSTATIN RECEPTOR	G-protein coupled receptor|Receptor	Cell surface receptor mediated signal transduction|Signal transduction|G-protein mediated signaling;Cell proliferation and differentiation
20750550	117108	5.37	2.41	B3gat1	beta-1,3-glucuronyltransferase 1 (glucuronosyltransferase P)	BETA-1,3-GLUCURONYLTRANSFERASE	BETA-1,3-GLUCURONYLTRANSFERASE 1	Transferase|Glycosyltransferase	Carbohydrate metabolism;Other metabolism
21316414	291770	5.37	7.94	Chst9 _predicted	carbohydrate (N-acetylgalactosamine 4-0) sulfotransferase 9 (predicted)	CHONDROITIN 4-SULFOTRANSFERASE	CHONDROITIN 4-SULFOTRANSFERASE 2	Transferase|Other transferase	Sulfur metabolism
21067352	85267	5.37	2.01	Slc24a3	solute carrier family 24 (sodium/potassium/calcium exchanger), member 3	POTASSIUM-DEPENDENT SODIUM-CALCIUM EXCHANGER-RELATED	POTASSIUM-DEPENDENT SODIUM-CALCIUM EXCHANGER 3, 4, 5	Transporter	Transport|Ion transport|Cation transport
21971085	81737	5.35	5.33	Ntf3	neurotrophin 3	NERVE GROWTH FACTOR (NGF)-RELATED	NEUROTROPHIN-3	Neurotrophic factor|Signaling molecule|Growth factor	Cell surface receptor mediated signal transduction|Signal transduction|Ligand-mediated signaling;Developmental processes|Cell communication|Receptor protein tyrosine kinase signaling pathway;Signal transduction|Neurogenesis|Ectoderm development
21403580	498270	5.34	2.27	LOC498270	similar to novel protein
21565880	24225	5.32	2.2	Bdnf	brain derived neurotrophic factor	NERVE GROWTH FACTOR (NGF)-RELATED	BRAIN-DERIVED NEUROTROPHIC FACTOR	Neurotrophic factor|Signaling molecule|Growth factor	Nerve-nerve synaptic transmission;Apoptosis|Inhibition of apoptosis;Developmental processes|Synaptic transmission|Cell surface receptor mediated signal transduction|Signal transduction|Cell communication|Ligand-mediated signaling;Neuronal activities|Receptor protein tyrosine kinase signaling pathway;Signal transduction|Neurogenesis|Ectoderm development
22375458	309242	5.32	2.7	Tieg3	TGFB inducible early growth response 3	GTP-BINDING PROTEIN ALPHA SUBUNIT	GTP-BINDING PROTEIN (Q) ALPHA-14 SUBUNIT, GNA14	Large G-protein|G-protein|Select regulatory molecule	Cell surface receptor mediated signal transduction|Signal transduction|G-protein mediated signaling
21434153	499241	5.31	3.8	LOC499241	similar to Cegp1 protein	EGF-LIKE DOMAIN PROTEIN	CUB AND EGF CONTAINING PROTEIN	Extracellular matrix|Extracellular matrix glycoprotein	Signal transduction|Mesoderm development|Cell communication|Vision;Developmental processes|Skeletal development|Cell adhesion-mediated signaling;Sensory perception
22270903	314855	5.29	2.5	Cpm _predicted	carboxypeptidase M (predicted)	PROTEASE M14 CARBOXYPEPTIDASE	CARBOXYPEPTIDASE M	Metalloprotease|Protease	Proteolysis|Protein metabolism and modification
22074483	rCG50030	5.29	2.46
21074635	296913	5.24	2.93	Lsm8 _predicted	LSM8 homolog, U6 small nuclear RNA associated (S. cerevisiae) (predicted)	LSM1		mRNA splicing factor|Nucleic acid binding|mRNA processing factor|Nuclease;Nucleic acid binding	Nucleoside, nucleotide and nucleic acid metabolism|Pre-mRNA processing|mRNA splicing;Other metabolism
21536441	307380	5.24	3.73	RGD1306866 _predicted	similar to Hypothetical protein KIAA0233 (predicted)	UNCHARACTERIZED	UNCHARACTERIZED	Molecular function unclassified	Biological process unclassified
22176515	362675	5.17	3.87	Trp73 _predicted	transformation related protein 73 (predicted)	CELLULAR TUMOR ANTIGEN P53	CELLULAR TUMOR ANTIGEN P53|	Transcription factor	Tumor suppressor|Oncogenesis
22002541	266777	5.16	2.02	LOC497675|Nptx1	neuronal pentraxin 1	PENTRAXIN	NEURONAL PENTRAXIN	Antibacterial response protein;Defense/immunity protein|Other defense and immunity protein|Defense/immunity protein	Immunity and defense|Other immune and defense;Immunity and defense|Stress response;Immunity and defense|Cytokine/chemokine mediated immunity
21659594	311071	5.16	2.24	Zfhx1b	zinc finger homeobox 1b	FAMILY NOT NAMED	SUBFAMILY NOT NAMED	Molecular function unclassified	Biological process unclassified
21176286	84588	5.14	2.12	Cldn11	claudin 11	CLAUDIN	CLAUDIN-11	Cell junction protein|Tight junction	Cell structure and motility|Cell structure
20929387	502506	5.14	2.83	LOC502506	similar to ADP-ribosylation factor related protein 2	ARF-RELATED	ADP-RIBOSYLATION FACTOR-RELATED	G-protein;Hydrolase|Select regulatory molecule	Intracellular signaling cascade|Signal transduction|Other intracellular signaling cascade;Signal transduction|Cell communication;Intracellular protein traffic;Transport
21923345	25743	5.12	2.03	LOC497678|Kcnj6	potassium inwardly-rectifying channel, subfamily J, member 6	INWARD RECTIFIER POTASSIUM CHANNEL	G PROTEIN-ACTIVATED INWARD RECTIFIER POTASSIUM CHANNEL 2 KIR3.2) (GIRK2)	Voltage-gated potassium channel|Voltage-gated ion channel|Ion channel	Transport|Ion transport|Cation transport
21745612	307189	5.1	2.15	Nebl _predicted	nebulette (predicted)	NEBULIN	NEBULETTE	Non-motor actin binding protein|Cytoskeletal protein|Actin binding cytoskeletal protein	Muscle contraction
21698502	60341	5.09	2.17	Camkk1	calcium/calmodulin-dependent protein kinase kinase 1, alpha	CALCIUM/CALMODULIN-DEPENDENT PROTEIN KINASE-RELATED	CALCIUM/CALMODULIN-DEPENDENT PROTEIN KINASE KINASE	Kinase|Non-receptor serine/threonine protein kinase|Protein kinase	Intracellular signaling cascade|Protein phosphorylation;Signal transduction|Protein metabolism and modification|Protein modification|Other neuronal activity|Calcium mediated signaling;Neuronal activities
20840317	60629	5.04	2.11	Unc5a	unc-5 homolog A (C. elegans)	NETRIN RECEPTOR UNC5	NETRIN RECEPTOR UNC5A	Receptor	Signal transduction|Cell surface receptor mediated signal transduction;Apoptosis;Developmental processes|Neurogenesis|Ectoderm development
21451810	24765	5.03	2.02	Scg2	secretogranin 2	SECRETOGRANIN II		Peptide hormone|Signaling molecule|Neuropeptide	Signal transduction|Cell communication
20797910	59115	5.01	2.36	Ninj2	ninjurin 2	NINJURIN-RELATED	NINJURIN 2 (NERVE INJURY-INDUCED PROTEIN 2)	Cell adhesion molecule|Other cell adhesion molecule	Cell adhesion;Neuronal activities|Other neuronal activity;Developmental processes|Neurogenesis|Ectoderm development
21777846	312707	4.98	2.19	Lrpb7	leucine rich protein, B7 gene	PROTEIN PHOSPHATASES PP1 REGULATORY SUBUNIT	B7 LEUCINE RICH PROTEIN	Molecular function unclassified	Biological process unclassified
20779692	64619	4.95	2.11	Zfp238	zinc finger protein 238	ZINC FINGER PROTEIN		Transcription factor|Other DNA-binding protein|Zinc finger transcription factor;Nucleic acid binding	Nucleoside, nucleotide and nucleic acid metabolism|mRNA transcription|mRNA transcription regulation
22212034	rCG25526	4.94	4.08
21426006	24660	4.93	2.02	Pmp22	peripheral myelin protein 22	MULTISPAN MEMBRANE PROTEIN	PERIPHERAL MYELIN PROTEIN 22, PMP22	Other cytoskeletal proteins|Cytoskeletal protein	Other neuronal activity;Apoptosis;Developmental processes;Cell proliferation and differentiation;Cell structure and motility|Cell structure|Neuronal activities
22072229	24936	4.92	2.04	Cd9	CD9 antigen
21149568	293056	4.92	2.09	Cpeb1 _predicted	cytoplasmic polyadenylation element binding protein 1 (predicted)	CYTOPLASMIC POLYADENYLATION ELEMENT BINDING PROTEIN (CPEB)		Nucleic acid binding|mRNA processing factor|mRNA polyadenylation factor	Nucleoside, nucleotide and nucleic acid metabolism|Embryogenesis|Pre-mRNA processing|mRNA polyadenylation;Nucleoside, nucleotide and nucleic acid metabolism|RNA localization;Developmental processes
22288859	315091	4.92	3.88	LOC315091
21150868	rCG41668	4.87	2.17
21935915	302899	4.86	2.02	RGD1307538 _predicted	similar to RIKEN cDNA 2810408E11 (predicted)
21172432	171297	4.85	2.28	Nlgn3	neuroligin 3	CARBOXYLESTERASE	NEUROLIGIN 3	Signaling molecule|Other signaling molecule	Cell adhesion-mediated signaling;Cell adhesion;Developmental processes|Signal transduction|Cell communication|Neurogenesis|Ectoderm development
21832915	306534	4.82	2.19	Unc5d _predicted	unc-5 homolog D (C. elegans) (predicted)	NETRIN RECEPTOR UNC5	NETRIN REEPTOR UNC5D	Receptor	Signal transduction|Cell surface receptor mediated signal transduction;Apoptosis;Developmental processes|Neurogenesis|Ectoderm development
22384380	315151	4.8	2.16	Mkl1 _predicted	megakaryoblastic leukemia (translocation) 1 (predicted)	MYOCARDIN-RELATED TRANSCRIPTION FACTOR-RELATED	MYOCARDIN-RELATED TRANSCRIPTION FACTOR A	Other transcription factor|Transcription factor	Heart development;Cell proliferation and differentiation|Mesoderm development|Developmental processes

## Sheet: SAM Str
Supplementary Table 2c. Genes significantly enriched in striatum (Sorted by d-score, SAM vs all other samples, FDR=0, Fold change > 2 vs other CNS samples).
Probe ID	Primary Gene ID	SAM d-score	Fold difference vs CNS	Gene Symbol	Gene Name	Family	Subfamily	Function	Process
21655681	78974	46.33	68.15	Six3	sine oculis homeobox homolog 3 (Drosophila)	SIX/SINE HOMEBOX TRANSCRIPTION FACTORS		Molecular function unclassified	Biological process unclassified
22132190	360616	37.39	19.8	Ppp1r1b	protein phosphatase 1, regulatory (inhibitor) subunit 1B	PROTEIN PHOSPHATASE INHIBITOR AND DOPAMINE- AND CAMP-REGULATED NEURONAL PHOSPHOPROTEIN	DOPAMINE- AND CAMP-REGULATED NEURONAL PHOSPHOPROTEIN (DARPP-32)	Signaling molecule|Phosphatase modulator|Phosphatase inhibitor|Other signaling molecule;Select regulatory molecule	Intracellular signaling cascade|Cell surface receptor mediated signal transduction|Signal transduction|G-protein mediated signaling;Signal transduction|Other intracellular signaling cascade;Neuronal activities|Other neuronal activity
21997003	83683	32.83	43.36	Gpr6	G protein-coupled receptor 6	G-PROTEIN COUPLED RECEPTOR	G PROTEIN-COUPLED RECEPTOR 12	G-protein coupled receptor|Receptor	Cell surface receptor mediated signal transduction|Signal transduction|G-protein mediated signaling;Signal transduction|Ligand-mediated signaling|Cell communication
21480082	29237	31.71	14.67	Penk-rs	preproenkephalin, related sequence	PROENKEPHALIN	PROENKEPHALIN A	Peptide hormone|Signaling molecule|Neuropeptide	Cell surface receptor mediated signal transduction|Signal transduction|G-protein mediated signaling;Neuronal activities|Other neuronal activity
21561963	24318	30.49	50.73	Drd2	dopamine receptor 2	G-PROTEIN COUPLED RECEPTOR	DOPAMINE D2 RECEPTOR	G-protein coupled receptor|Receptor	Cell surface receptor mediated signal transduction|Signal transduction|G-protein mediated signaling;Neuronal activities
21849263	24611	30.3	18.68	Gnal	guanine nucleotide binding protein, alpha stimulating, olfactory type	GTP-BINDING PROTEIN ALPHA SUBUNIT	G PROTEIN (OLF) ALPHA SUBUNIT, GNAL	Large G-protein|G-protein|Select regulatory molecule	Cell surface receptor mediated signal transduction|Signal transduction|G-protein mediated signaling
22158395	313445	29.16	8.03	Klhl13	kelch-like 13	KELCH-RELATED PROTEINS	KELCH-LIKE PROTEIN 13	Molecular function unclassified	Biological process unclassified
22195704	24316	29.1	31.39	Drd1a	dopamine receptor 1A	G-PROTEIN COUPLED RECEPTOR	D(1A,B) DOPAMINE RECEPTOR	G-protein coupled receptor|Receptor	Cell surface receptor mediated signal transduction|Signal transduction|G-protein mediated signaling;Neuronal activities
22424342	308717	28.76	30.53	Slc35d3 _predicted	solute carrier family 35, member D3 (predicted)	SOLUTE CARRIER FAMILY 35	SOLUTE CARRIER FAMILY 35	Transporter|Other transporter	Nucleoside, nucleotide and nucleic acid metabolism|Nucleoside, nucleotide and nucleic acid transport;Transport|Other transport
21577759	29481	28.73	46.74	Rgs9	regulator of G-protein signaling 9	REGULATOR OF G PROTEIN SIGNALING	REGULATOR OF G PROTEIN SIGNALING 9, RGS9	G-protein modulator|Select regulatory molecule	Cell surface receptor mediated signal transduction|Signal transduction|G-protein mediated signaling
20763663	64532	28.35	12.97	Adcy5	adenylate cyclase 5	ADENYLATE AND GUANYLATE CYCLASES	ADENYLYL CYCLASE TYPE V	Adenylate cyclase|Lyase|Cyclase	Nucleoside, nucleotide and nucleic acid metabolism|Metabolism of cyclic nucleotides
21192564	307472	27.74	10.85	Sh3rf2	SH3 domain containing ring finger 2	SH3 MULTI DOMAIN CONTAINING PROTEIN, ENDOPHILIN	SRC HOMOLOGY 3 (SH3) DOMAIN/REPEAT IN HS1/CORTACTIN/RING FINGER CONTAINING PROTEIN	Molecular function unclassified	Biological process unclassified
21742611	64443	27.4	20.65	Gpr88	G-protein coupled receptor 88	G-PROTEIN COUPLED RECEPTOR	G-PROTEIN RECEPTOR 88 (GPR88)	G-protein coupled receptor|Receptor	Cell surface receptor mediated signal transduction|Signal transduction|G-protein mediated signaling
21521961	63885	25.29	14.12	Pde10a	phosphodiesterase 10A	CYCLIC NUCLEOTIDE PHOSPHODIESTERASE	CAMP AND CAMP-INHIBITED CGMP 3,5-CYCLIC PHOSPHODIESTERASE 10A	Hydrolase|Phosphodiesterase	Nucleoside, nucleotide and nucleic acid metabolism|Metabolism of cyclic nucleotides;Signal transduction
22142826	58979	24.76	16.58	Gng7	guanine nucleotide binding protein, gamma 7	GUANINE NUCLEOTIDE-BINDING PROTEIN GAMMA SUBUNIT	GUANINE NUCLEOTIDE-BINDING PROTEIN G(I)/G(S)/G(O) GAMMA-7	Large G-protein|G-protein|Select regulatory molecule	Cell surface receptor mediated signal transduction|Signal transduction|G-protein mediated signaling
21399699	361548	24.29	21.47	LOC361548	similar to 1110014F24Rik protein
22316883	25323	24.26	10.98	Htr1d	5-hydroxytryptamine (serotonin) receptor 1D	G-PROTEIN COUPLED RECEPTOR	5-HYDROXYTRYPTAMINE 1D RECEPTOR (5-HT-1D) (SEROTONIN RECEPTOR 1D)	G-protein coupled receptor|Receptor	Cell surface receptor mediated signal transduction|Signal transduction|G-protein mediated signaling;Signal transduction|Cell communication|Ligand-mediated signaling;Neuronal activities
21754912	291245	22.93	11.18	Actn2 _predicted	actinin alpha 2 (predicted)	SPECTRIN-LIKE CELL STRUCTURE PROTEIN	ALPHA-ACTININ	Non-motor actin binding protein|Cytoskeletal protein|Actin binding cytoskeletal protein	Cell structure and motility|Cell structure
21510925	315611	21.94	15.14	Scn4b	sodium channel, voltage-gated, type IV, beta	MYELIN P0 RELATED	SODIUM CHANNEL BETA 4 SUBUNIT	Voltage-gated sodium channel|Voltage-gated ion channel|Ion channel	Transport|Ion transport|Cation transport
21469345	24806	21.3	22.15	Tac1	tachykinin 1	TACHYKININ		Peptide hormone|Signaling molecule|Neuropeptide	Cell surface receptor mediated signal transduction|Signal transduction|G-protein mediated signaling;Signal transduction|Ligand-mediated signaling;Immunity and defense|Cell communication|Other immune and defense;Immunity and defense|Regulation of vasoconstriction, dilation|Granulocyte-mediated immunity;Muscle contraction;Blood circulation and gas exchange
21657096	246172	20.89	24.41	Nexn	nexilin	MYOSIN LIGHT CHAIN KINASE-RELATED	NEXILIN	Molecular function unclassified	Biological process unclassified
21355547	63882	20.65	9.53	Accn4	amiloride-sensitive cation channel 4, pituitary	AMILORIDE-SENSITIVE SODIUM CHANNEL-RELATED	ACID SENSING ION CHANNEL 4, PITUITARY	Other ion channel|Ion channel	Transport|Ion transport|Pain sensation;Sensory perception|Cation transport;Sensory perception|Other sensory perception
21391016	rCG36672	19.76	4.93
22405183	500037	19.3	8.81	LOC500037	similar to forkhead/winged-helix transcription factor 2 (FoxP2)	FORKHEAD PROTEIN/ FORKHEAD PROTEIN DOMAIN		Transcription factor|Other transcription factor;Nucleic acid binding	Neurogenesis;Developmental processes|Other receptor mediated signaling pathway;Signal transduction|Cell surface receptor mediated signal transduction|mRNA transcription regulation;Signal transduction|Segment specification;Developmental processes|mRNA transcription|Anterior/posterior patterning;Developmental processes|Cell communication;Sensory perception|Cell structure|Embryogenesis;Developmental…
21104212	25323	19.04	10.51	Htr1d	5-hydroxytryptamine (serotonin) receptor 1D	G-PROTEIN COUPLED RECEPTOR	5-HYDROXYTRYPTAMINE 1D RECEPTOR (5-HT-1D) (SEROTONIN RECEPTOR 1D)	G-protein coupled receptor|Receptor	Cell surface receptor mediated signal transduction|Signal transduction|G-protein mediated signaling;Signal transduction|Cell communication|Ligand-mediated signaling;Neuronal activities
21723497	29248	18.72	9	Tnni3	troponin I, cardiac	TROPONIN I	TROPONIN I, CARDIAC MUSCLE	Non-motor actin binding protein|Cytoskeletal protein|Actin binding cytoskeletal protein	Muscle development|Mesoderm development|Muscle contraction;Developmental processes
21480876	117582	18.39	3.82	Ris1	Ras-induced senescence 1
21247983	81918	17.78	6.87	Pard3	par-3 (partitioning defective 3) homolog (C. elegans)	PARTITIONING DEFECTIVE 3 RELATED	PARTITIONING DEFECTIVE 3, PAR-3	Cell junction protein|Tight junction	Cell adhesion;Protein targeting and localization;Cell proliferation and differentiation;Cell structure and motility|Cell structure
22128708	rCG50310.1	17.77	4.77
22280115	305309	17.6	7.62	Slc10a4	solute carrier family 10 (sodium/bile acid cotransporter family), member 4	SODIUM-BILE ACID COTRANSPORTER RELATED	SODIUM-BILE ACID COTRANSPORTER	Transporter|Cation transporter;Transporter|Other transporter	Transport|Ion transport|Cation transport
22315238	rCG36954	17.47	16.99
20699314	304078	17.43	10.45	Cbr3 _predicted	carbonyl reductase 3 (predicted)	SHORT-CHAIN DEHYDROGENASES/REDUCTASE	CARBONYL REDUCTASE	Oxidoreductase|Reductase|Dehydrogenase;Oxidoreductase	Other metabolism
21591663	29204	17.35	7.34	Neu2	neuraminidase 2	SIALIDASE	SIALIDASE 2	Hydrolase|Other hydrolase	Protein glycosylation|Protein modification|Carbohydrate metabolism;Lipid, fatty acid and steroid metabolism|Lipid metabolism;Protein metabolism and modification
21392699	171099	17.25	9.79	Rasd2	RASD family, member 2	RAS-RELATED GTPASE	DEXRAS1	G-protein|Small GTPase|Select regulatory molecule	Intracellular signaling cascade|Signal transduction|NO mediated signal transduction;Cell proliferation and differentiation
21315068	24706	16.63	15.27	Rarb	retinoic acid receptor, beta	NUCLEAR HORMONE RECEPTOR	RETINOIC ACID RECEPTOR	Receptor|Nuclear hormone receptor;Nucleic acid binding|Nuclear hormone receptor;Transcription factor	Nucleoside, nucleotide and nucleic acid metabolism|mRNA transcription regulation;Signal transduction|mRNA transcription|Cell communication;Developmental processes;Oncogenesis
21375043	rCG55596	16.62	8.33
20870210	rCG63130	15.82	6.66
22185323	298062	15.78	6.52	LOC298062	plasticity-related protein 3	LIPID PHOSPHATE PHOSPHATASE-RELATED	PLASTICITY RELATED GENE 3 (LIPID PHOSPHATE PHOSPHATASE-RELATED PROTEIN TYPE 1)	Phosphatase|Other phosphatase	Lipid, fatty acid and steroid metabolism
21269388	rCG36934	15.31	15.45
21439597	311428	15.25	3.76	RGD1311739	similar to RIKEN cDNA 1700037H04	FAMILY NOT NAMED	SUBFAMILY NOT NAMED	Molecular function unclassified	Biological process unclassified
21245371	29644	15.03	7.79	Ptpn5	protein tyrosine phosphatase, non-receptor type 5	PROTEIN-TYROSINE PHOSPHATASE	PROTEIN TYROSINE PHOSPHATASE N5 (STEP)	Phosphatase|Protein phosphatase	Protein metabolism and modification|Protein modification|Protein phosphorylation
22424869	25431	14.81	7.84	Dlx5	distal-less homeobox 5	HOMEOBOX PROTEIN	HOMEOBOX PROTEIN DISTAL-LESS DLX	Transcription factor|Homeobox transcription factor;Nucleic acid binding|Other DNA-binding protein	Nucleoside, nucleotide and nucleic acid metabolism|Skeletal development;Developmental processes|Muscle development|mRNA transcription regulation;Developmental processes|Segment specification;Developmental processes|mRNA transcription|Mesoderm development
21621544	362068	14.52	6.2	LOC362068	similar to very large G protein-coupled receptor 1	SODIUM/CALCIUM EXCHANGER	SODIUM/CALCIUM EXCHANGER-RELATED	Transporter|Cation transporter;Transporter|Other transporter	Signal transduction|Ion transport|Cell communication;Transport|Cation transport
21437876	rCG26709	14.51	7.17
21337681	83574	14.46	20.54	Rxrg	retinoid X receptor gamma	NUCLEAR HORMONE RECEPTOR	RETINOID X RECEPTOR (RXR)	Receptor|Nuclear hormone receptor;Nucleic acid binding|Nuclear hormone receptor;Transcription factor	Regulation of lipid, fatty acid and steroid metabolism;Nucleoside, nucleotide and nucleic acid metabolism|mRNA transcription|Lipid, fatty acid and steroid metabolism|Vitamin metabolism;Signal transduction|mRNA transcription regulation;Coenzyme and prosthetic group metabolism
21307935	85426	13.97	5.66	Slc5a7	solute carrier family 5 (choline transporter), member 7	SODIUM/SOLUTE SYMPORTER	HIGH-AFFINITY CHOLINE TRANSPORTER SLC5A7	Transporter|Other transporter	Transport|Small molecule transport;Transport|Other transport
21044371	306404	13.92	4.88	Spock3 _predicted	sparc/osteonectin, cwcv and kazal-like domains proteoglycan 3 (predicted)	TESTICAN	TESTICAN 3	Protease inhibitor|Cysteine protease inhibitor;Select calcium binding protein|Select regulatory molecule	Biological process unclassified
21916279	54248	13.8	6.42	Dgkb|LOC497814	diacylglycerol kinase, beta	DIACYLGLYCEROL KINASE	DIACYLGLYCEROL KINASE, ALPHA, BETA, GAMMA	Kinase	Intracellular signaling cascade|Other intracellular signaling cascade|Lipid, fatty acid and steroid metabolism|Lipid metabolism;Signal transduction
20968994	310062	13.61	3.48	Zswim6	zinc finger, SWIM domain containing 6	ZINC FINGER SWIM DOMAIN CONTAINING PROTEIN 4, 5, 6		Molecular function unclassified	Biological process unclassified
21051972	304017	13.51	3.47	Tomm70a	translocase of outer mitochondrial membrane 70 homolog A	CHAPERONE BINDING PROTEIN	HEAT SHOCK PROTEIN 70 (HSP70)-INTERACTING PROTEIN	Other chaperones|Chaperone	Protein folding|Protein metabolism and modification
21131281	361332	13.45	6.61	Adamts19 _predicted	a disintegrin-like and metalloprotease (reprolysin type) with thrombospondin type 1 motif, 19 (predicted)	ADAMTS (A DISINTEGRIN AND METALLOPROTEASE WITH THROMBOSPONDIN MOTIFS) PROTEASE M12B-RELATED	ADAMTS-17, 19	Metalloprotease|Protease	Cell adhesion-mediated signaling|Proteolysis;Signal transduction|Protein metabolism and modification|Cell communication
20732675	313644	13.39	4.51	Rap1ga1	RAP1, GTPase activating protein 1	RAP GTPASE-ACTIVATING PROTEIN		G-protein modulator|Other G-protein modulator|Select regulatory molecule	Cell adhesion
21173569	29190	13.36	8.59	Pdyn	prodynorphin	PROENKEPHALIN	PROENKEPHALIN B (PREPRODYNORPHIN)	Peptide hormone|Signaling molecule|Neuropeptide	Cell surface receptor mediated signal transduction|Signal transduction|G-protein mediated signaling;Neuronal activities|Other neuronal activity
21150807	502784	13.06	11.54	LOC502784	similar to mKIAA2027 protein	FAMILY NOT NAMED	gb def: MKIAA2027 protein (Fragment)	Molecular function unclassified	Biological process unclassified
20914395	304017	12.91	4.84	Tomm70a	translocase of outer mitochondrial membrane 70 homolog A	CHAPERONE BINDING PROTEIN	HEAT SHOCK PROTEIN 70 (HSP70)-INTERACTING PROTEIN	Other chaperones|Chaperone	Protein folding|Protein metabolism and modification
22116089	360958	12.89	4.26	Ablim2	actin-binding LIM protein 2	LIM DOMAIN	ABLIM	Actin binding cytoskeletal protein;Miscellaneous function|Structural protein|Cytoskeletal protein	Cell motility|Neurogenesis;Cell structure and motility|Ectoderm development|Developmental processes
22399661	170546	12.67	5.06	Ryr3	ryanodine receptor 3	RYANODINE RECEPTOR-RELATED	RYANODINE RECEPTOR 3, BRAIN	Receptor|Other ligand-gated ion channel|Other ligand-gated ion channel;Ion channel|Ligand-gated ion channel	Intracellular signaling cascade|Synaptic transmission|Signal transduction|Ion transport|Calcium mediated signaling;Transport|Neurotransmitter release;Neuronal activities|Cation transport;Neuronal activities|Other neuronal activity
20788278	297480	12.6	4.13	Foxp1	forkhead box P1	FORKHEAD PROTEIN/ FORKHEAD PROTEIN DOMAIN		Transcription factor|Other transcription factor;Nucleic acid binding	Neurogenesis;Developmental processes|Other receptor mediated signaling pathway;Signal transduction|Cell surface receptor mediated signal transduction|mRNA transcription regulation;Signal transduction|Segment specification;Developmental processes|mRNA transcription|Anterior/posterior patterning;Developmental processes|Cell communication;Sensory perception|Cell structure|Embryogenesis;Developmental…
21621687	140929	12.59	7.39	Pde7b	phosphodiesterase 7B	CYCLIC NUCLEOTIDE PHOSPHODIESTERASE	CAMP-SPECIFIC 3,5-CYCLIC PHOSPHODIESTERASE 7	Hydrolase|Phosphodiesterase	Nucleoside, nucleotide and nucleic acid metabolism|Metabolism of cyclic nucleotides;Signal transduction
21662736	500023	12.46	5.79	LOC500023	similar to Homeobox protein DLX-6	HOMEOBOX PROTEIN	HOMEOBOX PROTEIN DISTAL-LESS DLX	Transcription factor|Homeobox transcription factor;Nucleic acid binding|Other DNA-binding protein	Nucleoside, nucleotide and nucleic acid metabolism|Skeletal development;Developmental processes|Muscle development|mRNA transcription regulation;Developmental processes|Segment specification;Developmental processes|mRNA transcription|Mesoderm development
21240981	rCG51525	12.4	3.55
21355891	117104	12.06	2.64	Ppp2r2a	protein phosphatase 2 (formerly 2A), regulatory subunit B (PR 52), alpha isoform	PROTEIN PHOSPHATASE PP2A REGULATORY SUBUNIT B		Phosphatase|Protein phosphatase	Protein phosphorylation;Immunity and defense|Protein metabolism and modification|Protein modification|Stress response
21852980	64626	12.03	5.59	Rem2	rad and gem related GTP binding protein 2	RAS-RELATED GTPASE	GTP-BINDING PROTEIN REM 2 (RAD AND GEM LIKE GTP-BINDING PROTEIN 2)	G-protein|Small GTPase|Select regulatory molecule	Cell surface receptor mediated signal transduction|Signal transduction|G-protein mediated signaling;Cell structure and motility
20706579	314384	12.03	3.34	Rps6ka5 _predicted	ribosomal protein S6 kinase, polypeptide 5 (predicted)	SERINE/THREONINE PROTEIN KINASE	RIBOSOMAL PROTEIN S6 KINASE, 90KD, POLYPEPTIDE 4	Kinase|Non-receptor serine/threonine protein kinase|Protein kinase	Intracellular signaling cascade|Protein phosphorylation;Signal transduction|Protein metabolism and modification|Protein modification|MAPKKK cascade;Developmental processes;Cell cycle
21828423	362790	11.82	5.68	RGD1308350	similar to hypothetical protein MGC13251	FORMIN-RELATED	FORMIN DOMAIN-CONTAINING	Non-motor actin binding protein|Cytoskeletal protein|Actin binding cytoskeletal protein	Biological process unclassified
21849570	246776	11.71	5.86	Filip1	filamin A interacting protein 1	FILAMIN/GPBP-INTERACTING PROTEIN	FILAMIN-INTERACTING LIKE PROTEIN	Molecular function unclassified	Biological process unclassified
22003266	rCG28063	11.64	6.21
21205671	309928	11.53	4.56	RGD1305199 _predicted	similar to hypothetical protein FLJ22344 (predicted)	MCTP-RELATED	SUBFAMILY NOT NAMED	Molecular function unclassified	Biological process unclassified
21858554	25075	11.5	5.28	Htr1b	5-hydroxytryptamine (serotonin) receptor 1B	G-PROTEIN COUPLED RECEPTOR	5-HYDROXYTRYPTAMINE 1B RECEPTOR (5-HT-1B) (SEROTONIN RECEPTOR 1B)	G-protein coupled receptor|Receptor	Cell surface receptor mediated signal transduction|Signal transduction|G-protein mediated signaling;Signal transduction|Cell communication|Ligand-mediated signaling;Neuronal activities
21794759	300663	11.5	5.45	RGD1305351	hypothetical LOC300663
21523033	rCG63298	11.48	3.89
21990864	501100	11.47	10.09	LOC501100	similar to thymus LIM protein TLP-B	LIM DOMAIN	LIM ONLY	Cytoskeletal protein|Actin binding cytoskeletal protein	Immunity and defense|T-cell mediated immunity
20956509	rCG20116	11.38	8.19
22298458	83612	11.25	3.72	Slc32a1	solute carrier family 32 (GABA vesicular transporter), member 1	AMINO ACID TRANSPORTER		Molecular function unclassified	Biological process unclassified
21308010	25201	11.23	4.26	LOC497757|Gucy1a3	guanylate cyclase 1, soluble, alpha 3	ADENYLATE AND GUANYLATE CYCLASES	GUANYLATTE CYCLASE ALPHA 1 SUBUNIT	Guanylate cyclase|Lyase|Cyclase	Nucleoside, nucleotide and nucleic acid metabolism|Metabolism of cyclic nucleotides
21853275	311311	11.19	5.86	Meis2 _predicted	Meis1, myeloid ecotropic viral integration site 1 homolog 2 (predicted)	HOMEOBOX PROTEIN	HOMEOBOX PROTEIN MEIS	Transcription factor|Homeobox transcription factor;Nucleic acid binding	Nucleoside, nucleotide and nucleic acid metabolism|mRNA transcription|mRNA transcription regulation;Developmental processes;Cell proliferation and differentiation;Oncogenesis
21996796	60336	11.12	3.51	Arpp19	cAMP-regulated phosphoprotein 19	CAMP-REGULATED PHOSPHOPROTEIN 19		Miscellaneous function|Other miscellaneous function protein	Transport|Ion transport|Cation transport
21750253	289309	10.95	8.25	LOC289309	similar to kinesin-like protein (103.5 kD) (klp-6)	KINESIN HEAVY CHAIN	KIF1	Microtubule family cytoskeletal protein|Microtubule binding motor protein|Cytoskeletal protein	Other intracellular protein traffic|Intracellular protein traffic
21233834	298301	10.94	3.9	LOC298301	similar to hypothetical protein	MAESTRO-RELATED HEAT DOMAIN-CONTAINING	HEAT DOMAIN-CONTAINING	Molecular function unclassified	Biological process unclassified
22102920	311287	10.78	4.57	Tmem16c _predicted	transmembrane protein 16C (predicted)	UNCHARACTERIZED	UNCHARACTERIZED TRANSMEMBRANE PROTEIN (TRANSMEMBRANE PROTEIN 16)	Molecular function unclassified	Biological process unclassified
21623452	29691	10.68	12.18	Pde1b	phosphodiesterase 1B	CYCLIC NUCLEOTIDE PHOSPHODIESTERASE	CALCIUM/CALMODULIN-DEPENDENT 3,5-CYCLIC NUCLEOTIDE PHOSPHODIESTERASE 1B	Hydrolase|Phosphodiesterase	Nucleoside, nucleotide and nucleic acid metabolism|Metabolism of cyclic nucleotides;Signal transduction
20764221	171026	10.6	3.99	Akap5	A kinase (PRKA) anchor protein 5	A-KINASE ANCHOR PROTEIN 5-RELATED		Kinase modulator|Kinase activator|Select regulatory molecule	Cell surface receptor mediated signal transduction|Signal transduction|Protein targeting|G-protein mediated signaling;Protein targeting and localization
21331847	316077	10.5	4.26	Entpd3	ectonucleoside triphosphate diphosphohydrolase 3	ADENOSINE/GUANOSINE DIPHOSPHATASE	ADENOSINE DIPHOSPHATASE	Phosphatase|Nucleotide phosphatase	Nucleoside, nucleotide and nucleic acid metabolism|Purine metabolism
20985232	94338	10.43	3.92	Smpd3	sphingomyelin phosphodiesterase 3, neutral
20810847	308794	10.28	8.15	RGD1310371	similar to RIKEN cDNA 1700026D08	SERINE PROTEASE	UNCHARACTERIZED	Molecular function unclassified	Biological process unclassified
22318006	290755	10.2	6.53	LOC290755	similar to hypothetical protein
20741410	499103	9.92	4.03	LOC499103	similar to RIKEN cDNA A830041P22 gene	UNCHARACTERIZED	SUBFAMILY NOT NAMED	Molecular function unclassified	Biological process unclassified
21739373	306844	9.9	4.03	Phactr1	phosphatase and actin regulator 1	PHOSPHATASE AND ACTIN REGULATOR (PHACTR)	PHOSPHATASE AND ACTIN REGULATOR 1	Phosphatase modulator|Select regulatory molecule	Neuronal activities;Cell structure and motility|Cell structure
21445896	rCG20885	9.89	3.81			FAMILY NOT NAMED	SUBFAMILY NOT NAMED	Molecular function unclassified	Biological process unclassified
21895921	29737	9.83	3.79	Kcnab1	potassium voltage-gated channel, shaker-related subfamily, beta member 1	ALDO/KETO REDUCTASE	POTASSIUM CHANNEL BETA	Voltage-gated potassium channel|Voltage-gated ion channel|Ion channel	Transport|Ion transport|Cation transport
21159497	192361	9.82	2.43	Ppp1r2	protein phosphatase 1, regulatory (inhibitor) subunit 2	PROTEIN PHOSPHATASE INHIBITOR	PROTEIN PHOSPHATASE INHIBITOR 2 (IPP-2)	Phosphatase modulator|Phosphatase inhibitor|Select regulatory molecule	Glycogen metabolism|Carbohydrate metabolism
21431239	25061	9.71	5.01	Crabp1 _mapped	cellular retinoic acid binding protein 1 (mapped)	FATTY ACID BINDING PROTEIN		Transfer/carrier protein|Other transfer/carrier protein	Lipid and fatty acid transport;Lipid, fatty acid and steroid metabolism|Vitamin/cofactor transport;Developmental processes|Lipid and fatty acid binding;Coenzyme and prosthetic group metabolism|Vitamin/cofactor transport;Signal transduction|Cell communication|Steroid hormone-mediated signaling;Transport|Lipid and fatty acid transport;Transport|Ectoderm development|Lipid, fatty acid and steroid met…
21975434	314423	9.7	5.25	Bcl11b _predicted	B-cell leukemia/lymphoma 11B (predicted)	ZINC FINGER PROTEIN	B-CELL LYMPHOMA/LEUKEMIA 11	Transcription factor|Zinc finger transcription factor;Nucleic acid binding	Nucleoside, nucleotide and nucleic acid metabolism|mRNA transcription regulation;Developmental processes|mRNA transcription
21090699	66030	9.64	4.54	Synpr	synaptoporin	SYNAPTOPHYSIN	SYNAPTOPHYSIN	Membrane traffic protein|Membrane traffic regulatory protein	Synaptic transmission|Neurotransmitter release|Regulated exocytosis;Neuronal activities|Exocytosis|Intracellular protein traffic
21327954	rCG28141	9.59	3.93
21520749	367562	9.48	2.15	Gaa	glucosidase, alpha, acid	ALPHA-GLUCOSIDASE	LYSOSOMAL ALPHA-GLUCOSIDASE (ACID MALTASE)	Glucosidase|Hydrolase	Glycogen metabolism|Carbohydrate metabolism
21268222	24380	9.39	3.09	Gad2	glutamic acid decarboxylase 2	GROUP II PYRIDOXAL-5-PHOSPHATE DECARBOXYLASE	GLUTAMATE DECARBOXYLASE	Decarboxylase|Lyase	Other amino acid metabolism|Amino acid metabolism
22178238	rCG62065	9.36	6.4
21346359	rCG33916	9.34	4.32
21760369	29335	9.31	3.87	Oprk1|LOC497800	opioid receptor, kappa 1	G-PROTEIN COUPLED RECEPTOR	KAPPA-TYPE OPIOID RECEPTOR (KOR-1)	G-protein coupled receptor|Receptor	Synaptic transmission;Sensory perception|Cell surface receptor mediated signal transduction|Pain sensation|Signal transduction|G-protein mediated signaling;Neuronal activities
21484562	58965	9.26	4.75	Ramp1	receptor (calcitonin) activity modifying protein 1	RECEPTOR ACTIVITY MODIFYING PROTEIN (RAMP)	RECEPTOR ACTIVITY MODIFYING PROTEIN 1, RAMP1	Receptor|Other receptor	Cell surface receptor mediated signal transduction|Signal transduction|Protein targeting|G-protein mediated signaling;Intracellular protein traffic;Protein targeting and localization
22357171	300160	9.19	4.06	Lrrk2	leucine-rich repeat kinase 2	LEUCINE-RICH REPEAT-CONTAINING PROTEIN	LEUCINE-RICH REPEAT-CONTAINING PROTEIN	Miscellaneous function|Other miscellaneous function protein	Immunity and defense|Other immune and defense;Miscellaneous
21195698	363496	9.17	3.44	MGC93796	similar to ALEX3 protein; arm protein lost in epithelial cancers, X chromosome, 3	ARMADILLO REPEAT CONTAINING PROTEIN	ARMADILLO REPEAT CONTAINING, X-LINKED 6 (ALEX6)	Molecular function unclassified	Biological process unclassified
22097346	312192	9.15	4.94	LOC312192	similar to RIKEN cDNA 4631427C17	ADENOSYLHOMOCYSTEINASE		Molecular function unclassified	Biological process unclassified
21588774	29589	9.13	4.18	Pou3f4	POU domain, class 3, transcription factor 4	POU DOMAIN	POU3/BRN-4	Transcription factor|Homeobox transcription factor	Nucleoside, nucleotide and nucleic acid metabolism|mRNA transcription regulation;Developmental processes|mRNA transcription
20804209	63887	9.12	5.5	Nmu	neuromedin
22129155	360838	9.1	3.53	Lypdc1	Ly6/Plaur domain containing 1
21048671	25469	9.06	3.37	Kcna4	potassium voltage-gated channel, shaker-related subfamily, member 4	VOLTAGE-GATED POTASSIUM CHANNEL	VOLTAGE-GATED POTASSIUM CHANNEL KV1.4	Voltage-gated potassium channel|Voltage-gated ion channel|Ion channel	Action potential propagation|Transport|Ion transport|Cation transport;Neuronal activities
21520607	rCG55419	9.02	3.24
21169722	rCG55575	8.98	4.41			CENTROSOMAL PROTEIN 2	ROOTLETIN	Kinase modulator|Select regulatory molecule	Cell cycle|Mitosis
22238122	114107	8.9	4.89	Kremen	kringle containing transmembrane protein	SERINE PROTEASE	KRINGLE-CONTAINING TRANSMEMBRANE PROTEIN	Receptor|Other receptor	Cell surface receptor mediated signal transduction|Signal transduction
21636249	309208	8.8	7.29	LOC309208	similar to leucine rich repeat containing 10	LEUCINE-RICH REPEAT-CONTAINING PROTEIN	LEUCINE-RICH REPEAT-CONTAINING PROTEIN	Miscellaneous function|Other miscellaneous function protein	Immunity and defense|Other immune and defense;Miscellaneous
22413535	170928	8.77	3.55	Efcbp2	neuronal calcium binding 2
21528201	56814	8.71	4.75	Slc24a1|LOC360437	solute carrier family 24 (sodium/potassium/calcium exchanger), member 1	POTASSIUM-DEPENDENT SODIUM-CALCIUM EXCHANGER-RELATED	POTASSIUM-DEPENDENT SODIUM-CALCIUM EXCHANGER 1	Transporter	Vision|Transport|Ion transport|Cation transport;Sensory perception
21850091	308588	8.7	2.75	Car11	carbonic anhydrase 11	CARBONIC ANHYDRASE	CARBONIC ANHYDRASE-RELATED XI PROTEIN	Molecular function unclassified	Biological process unclassified
21489140	289089	8.67	3.54	Ivns1abp _predicted	influenza virus NS1A binding protein (predicted)	KELCH-RELATED PROTEINS	NS1 BINDING PROTEIN	Molecular function unclassified	Biological process unclassified
21734315	298076	8.62	4.66	LOC298076	similar to hypothetical protein	FAMILY NOT NAMED	SUBFAMILY NOT NAMED	Molecular function unclassified	Biological process unclassified
22109514	294434	8.61	4.16	Ddo _predicted	D-aspartate oxidase (predicted)	D-AMINO ACID OXIDASE		Oxidoreductase|Oxidase	Amino acid metabolism
21549737	315509	8.52	3.14	Jam3	junctional adhesion molecule 3	CTX-RELATED TYPE I TRANSMEMBRANE PROTEIN	JAM2	Cell adhesion molecule|Other cell adhesion molecule	Cell adhesion
22280979	rCG43326	8.52	3.6
21426787	499085	8.4	2.31	LOC499085	similar to pellino protein	FAMILY NOT NAMED	SUBFAMILY NOT NAMED	Molecular function unclassified	Biological process unclassified
20714146	364858	8.39	4.21	Stk32a _predicted	serine/threonine kinase 32A (predicted)	SERINE/THREONINE PROTEIN KINASE	SERINE/THREONINE KINASE 32	Kinase|Non-receptor serine/threonine protein kinase|Protein kinase	Protein metabolism and modification|Protein modification|Protein phosphorylation
21640980	rCG57989	8.39	3.82
21905876	25187	8.38	7.1	Htr2c	5-hydroxytryptamine (serotonin) receptor 2C	G-PROTEIN COUPLED RECEPTOR	5-HYDROXYTRYPTAMINE 2C RECEPTOR	G-protein coupled receptor|Receptor	Cell surface receptor mediated signal transduction|Signal transduction|G-protein mediated signaling;Neuronal activities
22417091	309557	8.35	3.2	LOC309557	similar to protein 4.1G	4.1 G PROTEIN		Molecular function unclassified	Biological process unclassified
21782780	rCG60536	8.33	4.88
21330773	25510	8.3	3.8	Pcp4	Purkinje cell protein 4
21365636	29557	8.25	6	Myh7	myosin, heavy polypeptide 7, cardiac muscle, beta	MYOSIN	MYOSIN HEAVY CHAIN, SKELETAL MUSCLE OR CARDIAC MUSCLE	Actin binding motor protein|Cytoskeletal protein|Actin binding cytoskeletal protein	Cytokinesis|Muscle development;Cell cycle|Mesoderm development|Mitosis|Muscle contraction;Developmental processes
22142387	rCG40826	8.15	2.81
22020860	29224	8.14	2.16	Cbr1	carbonyl reductase 1	SHORT-CHAIN DEHYDROGENASES/REDUCTASE	CARBONYL REDUCTASE	Oxidoreductase|Reductase|Dehydrogenase;Oxidoreductase	Other metabolism
21155262	84685	8.07	2.82	Ppp1r9a	neurabin 1	FAMILY NOT NAMED	SUBFAMILY NOT NAMED	Molecular function unclassified	Biological process unclassified
22171974	rCG59226	8.07	3.53
21979683	287750	8.06	2.56	PRP-2	proline-rich protein
22072315	360747	8.06	5.19	RGD1310892	similar to axoneme central apparatus protein	SPERM-ASSOCIATED ANTIGEN 6 (ARMADILLO REPEAT-CONTAINING)	SPAG6	Microtubule family cytoskeletal protein;Miscellaneous function|Other miscellaneous function protein|Cytoskeletal protein	Cell motility|Gametogenesis|Spermatogenesis and motility;Cell structure and motility|Developmental processes
21613354	365476	7.92	4.87	LOC365476		FAMILY NOT NAMED	SUBFAMILY NOT NAMED	Molecular function unclassified	Biological process unclassified
22103009	361373	7.88	2.36	Rp1|LOC361373	retinitis pigmentosa 1 (autosomal dominant)	FAMILY NOT NAMED|40S RIBOSOMAL PROTEIN S3A	SUBFAMILY NOT NAMED	Receptor|Ribosomal protein|Nucleic acid binding	Intracellular signaling cascade|Vision|Signal transduction|Protein metabolism and modification|Protein biosynthesis|Cell communication;Sensory perception|Other intracellular signaling cascade;Signal transduction
21399153	314979	7.85	2.38	LOC314979	similar to DEP domain containing 6	DEP DOMAIN PROTEIN	DEP-DOMAIN PROTEIN 6	Miscellaneous function|Other miscellaneous function protein	Miscellaneous
22178294	rCG31366	7.83	2.55			FAMILY NOT NAMED	SUBFAMILY NOT NAMED	Molecular function unclassified	Biological process unclassified
21826972	24309	7.79	2.45	Dbp	D site albumin promoter binding protein	THYROTROPH EMBRYONIC FACTOR RELATED	ALBUMIN D BOX-BINDING PROTEIN	Transcription factor|Other transcription factor;Nucleic acid binding	Nucleoside, nucleotide and nucleic acid metabolism|mRNA transcription
21326371	114552	7.74	3.62	Bcl2l10	Bcl2-like 10	BCL-2 RELATED	BCL2L10	Signaling molecule|Other signaling molecule	Signal transduction|Other signal transduction;Apoptosis|Inhibition of apoptosis
21914053	rCG30439	7.73	2.54
22131307	192247	7.71	2.6	Sez6	seizure related 6 homolog (mouse)	COMPLEMENT COMPONENT-RELATED SUSHI DOMAIN-CONTAINING	SEIZURE RELATED GENE 6 (SEZ6)	Receptor|Other receptor	Biological process unclassified
21202312	309650	7.69	2.92	Cpne5 _predicted	copine V (predicted)	COPINE		Other miscellaneous function protein;Membrane traffic protein|Miscellaneous function|Other membrane traffic protein	Intracellular protein traffic
21418761	363274	7.69	9.9	LOC363274	similar to transmembrane serine protease 9	SERINE PROTEASE	SERINE PROTEASE-RELATED	Serine protease|Protease	Biological process unclassified
21750480	315427	7.66	2.24	Sesn3 _predicted	sestrin 3 (predicted)	P53 REGULATED PA26 NUCLEAR PROTEIN SESTRIN		Oxidoreductase|Peroxidase	Cell cycle|Cell cycle control
21201924	64521	7.65	3.11	Tspan2	tetraspan 2	TETRASPANIN	TETRASPANIN 2	Receptor	Other developmental process|Developmental processes
22353869	314743	7.63	2.56	Pctk2	PCTAIRE-motif protein kinase 2	CDC2-RELATED KINASE	PCTAIRE2	Kinase|Non-receptor serine/threonine protein kinase|Protein kinase	Protein metabolism and modification|Protein modification|Cell cycle control|Protein phosphorylation;Cell cycle
21546854	500982	7.58	9.63	LOC500982	similar to brain-specific homeodomain protein	HOMEOBOX PROTEIN	BRIAN-SPECIFIC HOMEOBOX PROTEIN	Transcription factor|Homeobox transcription factor;Nucleic acid binding|Other DNA-binding protein	Nucleoside, nucleotide and nucleic acid metabolism|mRNA transcription regulation;Developmental processes|mRNA transcription|Neurogenesis|Ectoderm development
22326144	365903	7.56	2.53	RGD1310037 _predicted	similar to RIKEN cDNA C230093N12 (predicted)	FAMILY NOT NAMED	SUBFAMILY NOT NAMED	Molecular function unclassified	Biological process unclassified
22108890	296732	7.48	2.63	Smarcd3	SWI/SNF related, matrix associated, actin dependent regulator of chromatin, subfamily d, member 3	BRG-1 ASSOCIATED FACTOR 60 (BAF60)	BRG-1 ASSOCIATED FACTOR 60	Chromatin/chromatin-binding protein|Nucleic acid binding	Nucleoside, nucleotide and nucleic acid metabolism|Chromatin packaging and remodeling
21723800	29361	7.43	3.31	Sox10	SRY-box containing gene 10	SOX TRANSCRIPTION FACTORS	SOX9	Transcription factor|HMG box transcription factor;Nucleic acid binding	Nucleoside, nucleotide and nucleic acid metabolism|mRNA transcription|mRNA transcription regulation
22387539	25369	7.42	35.79	Adora2a	adenosine A2a receptor	G-PROTEIN COUPLED RECEPTOR	ADENOSINE A2 RECEPTOR	G-protein coupled receptor|Receptor	Nucleoside, nucleotide and nucleic acid metabolism|T-cell mediated immunity;Immunity and defense|Synaptic transmission|Cell surface receptor mediated signal transduction|Nerve-nerve synaptic transmission;Muscle contraction;Apoptosis;Sensory perception;Developmental processes|Stress response;Neuronal activities|Ligand-mediated signaling;Intracellular protein traffic|G-protein mediated signaling;Si…
22321616	361084	7.4	2.85	LMO7	LIM domain only protein 7	LIM DOMAIN ONLY 7		Cytoskeletal protein|Actin binding cytoskeletal protein	Muscle contraction
21423688	313837	7.37	2.93	LOC313837	similar to Glutaminyl-peptide cyclotransferase precursor (QC) (Glutaminyl-tRNA cyclotransferase) (Glutaminyl cyclase)	GLUTAMINYL-PEPTIDE CYCLOTRANSFERASE	GLUTAMINYL-PEPTIDE CYCLOTRANSFERASE	Transferase|Other transferase	Amino acid biosynthesis;Protein metabolism and modification|Protein modification|Amino acid metabolism
22320999	84408	7.33	2.53	Cdh8	cadherin 8	CADHERIN	CADHERIN 8|	Cell adhesion molecule|Cadherin	Cell adhesion-mediated signaling;Cell adhesion;Developmental processes|Signal transduction|Cell communication|Neurogenesis|Ectoderm development
21419312	311287	7.32	9.01	Tmem16c _predicted	transmembrane protein 16C (predicted)	UNCHARACTERIZED	UNCHARACTERIZED TRANSMEMBRANE PROTEIN (TRANSMEMBRANE PROTEIN 16)	Molecular function unclassified	Biological process unclassified
21960020	64185	7.29	2.62	Cap1	CAP, adenylate cyclase-associated protein 1 (yeast)	ADENYLYL CYCLASE-ASSOCIATED PROTEIN		Actin binding cytoskeletal protein;Miscellaneous function|Other miscellaneous function protein|Cytoskeletal protein	Intracellular signaling cascade|Signal transduction|Other intracellular signaling cascade;Signal transduction|Cell communication;Cell structure and motility
21871380	78956	7.28	3.95	Scn9a	sodium channel, voltage-gated, type 9, alpha polypeptide	VOLTAGE-GATED CATION CHANNEL (CALCIUM AND SODIUM)	VOLTAGE-GATED SODIUM CHANNEL ALPHA SUBUNIT NAV1.7	Voltage-gated sodium channel|Voltage-gated ion channel|Ion channel	Action potential propagation|Transport|Ion transport|Cation transport;Neuronal activities
22185739	29712	7.23	3.86	Kcnj2	potassium inwardly-rectifying channel, subfamily J, member 2	INWARD RECTIFIER POTASSIUM CHANNEL	INWARD RECTIFIER POTASSIUM CHANNEL 2 (KIR2.1)(IRK1)	Voltage-gated potassium channel|Voltage-gated ion channel|Ion channel	Transport|Ion transport|Cation transport;Neuronal activities|Action potential propagation;Muscle contraction
21000407	56817	7.22	3.2	Kcnip2	Kv channel-interacting protein 2	CALCIUM BINDING PROTEINS	POTASSIUM CHANNEL INTERACTING PROTEIN 2	Other select calcium binding proteins|Select calcium binding protein	Intracellular signaling cascade|Calcium mediated signaling|Signal transduction
20852910	363464	7.22	3.09	Piga _mapped	phosphatidylinositol glycan, class A (mapped)	GLYCOSYLTRANSFERASE	GLYCOSYLTRANSFERASE	Transferase|Glycosyltransferase	Other polysaccharide metabolism|Carbohydrate metabolism
21748658	499589	7.21	4.08	LOC499589	similar to hypothetical protein MGC27085	NALP (NACHT, LEUCINE RICH REPEAT AND PYRIN DOMAIN CONTAINING)-RELATED	LEUCINE RICH REPEAT-CONTAINING	Molecular function unclassified	Biological process unclassified
22140391	117095	7.19	2.21	Bhlhb3	basic helix-loop-helix domain containing, class B3	BASIC HELIX-LOOP-HELIX TRANSCRIPTION FACTOR, HES-RELATED	CLASS B BASIC HELIX-LOOP-HELIX PROTEIN (BHLHB) (DIFFERENTIALLY EXPRESSED IN CHONDROCYTES) (MDEC) (SHARP)	Basic helix-loop-helix transcription factor;Nucleic acid binding|Transcription factor	Nucleoside, nucleotide and nucleic acid metabolism|mRNA transcription|mRNA transcription regulation;Developmental processes;Cell proliferation and differentiation;Other metabolism
22226920	295619	7.19	3.42	RGD1308367	similar to KIAA1189 protein
21988733	50555	7.18	3.07	Ugt8	UDP galactosyltransferase 8	GLUCOSYL/GLUCURONOSYL TRANSFERASES		Transferase|Glycosyltransferase	Steroid hormone metabolism|Other polysaccharide metabolism;Lipid, fatty acid and steroid metabolism|Steroid metabolism|Carbohydrate metabolism
21846461	60567	7.15	3.46	Syt10	synaptotagmin X	SYNAPTOTAGMIN	SYNAPTOTAGMIN-10	Membrane traffic protein|Membrane traffic regulatory protein	Synaptic transmission|Neurotransmitter release|Regulated exocytosis;Neuronal activities|Exocytosis|Intracellular protein traffic
21153550	171564	7.14	3.31	Mawbp	MAWD binding protein	PHENAZINE BIOSYNTHESIS PROTEIN	MAWD BINDING PROTEIN-RELATED	Oxidoreductase	Other metabolism
21513787	rCG37176	7.08	2.02
21539538	303754	7.04	2.58	Rab40b _predicted	Rab40b, member RAS oncogene family (predicted)	RAS-RELATED GTPASE	RAB-40	G-protein|Small GTPase|Select regulatory molecule	Intracellular signaling cascade;Intracellular protein traffic|Signal transduction|General vesicle transport|Receptor mediated endocytosis;Intracellular protein traffic|Endocytosis
21079602	501630	7.04	2.83	LOC501630	similar to melanoma associated antigen (mutated) 1-like 1
21552177	60336	7.03	2.94	Arpp19	cAMP-regulated phosphoprotein 19	CAMP-REGULATED PHOSPHOPROTEIN 19		Miscellaneous function|Other miscellaneous function protein	Transport|Ion transport|Cation transport
20750894	rCG20621	6.98	12.88			UNCHARACTERIZED	gb def: Novel protein	Molecular function unclassified	Biological process unclassified
21729227	25470	6.95	4.01	Kcna5	potassium voltage-gated channel, shaker-related subfamily, member 5	VOLTAGE-GATED POTASSIUM CHANNEL	VOLTAGE-GATED POTASSIUM CHANNEL KV1.5	Voltage-gated potassium channel|Voltage-gated ion channel|Ion channel	Action potential propagation|Transport|Ion transport|Cation transport;Neuronal activities
22088558	305571	6.95	5.27	B3gnt1 _predicted	UDP-GlcNAc:betaGal beta-1,3-N-acetylglucosaminyltransferase 1 (predicted)	BETA-1,3-N-ACETYLGLUCOSAMINYLTRANSFERASE	BETA-1,3-GALACTOSYLTRANSFERASE 7	Transferase|Glycosyltransferase	Protein metabolism and modification|Protein glycosylation|Protein modification
21537804	314349	6.94	3.02	RGD1311502 _predicted	similar to stonin 2; homolog of stoned B (Drosophila) (predicted)	CLATHRIN COAT ASSEMBLY PROTEIN	STONED-RELATED	Molecular function unclassified	Intracellular protein traffic;Transport
21832806	302491	6.94	3.36	LOC302491	similar to Hs6st2 protein	HEPARAN SULFATE 6-O-SULFOTRANSFERASE 3		Transferase|Other transferase	Biological process unclassified
21857952	295362	6.93	2.87	Gstm6 _predicted	glutathione S-transferase, mu 6 (predicted)	GLUTATHIONE S-TRANSFERASE		Transferase|Other transferase	Detoxification|Immunity and defense
21968550	314681	6.91	2.71	Ric8b	resistance to inhibitors of cholinesterase 8B (C. elegans)	SYNEMBRYN		Molecular function unclassified	Biological process unclassified
21118855	619380	6.89	3.03	Kchip2	A-type potassium channel modulatory protein 2	CALCIUM BINDING PROTEINS	POTASSIUM CHANNEL INTERACTING PROTEIN 2	Other select calcium binding proteins|Select calcium binding protein	Intracellular signaling cascade|Calcium mediated signaling|Signal transduction
20809979	66015	6.87	3.02	Adamts4	a disintegrin and metallopeptidase with thrombospondin motifs 4	ADAMTS (A DISINTEGRIN AND METALLOPROTEASE WITH THROMBOSPONDIN MOTIFS) PROTEASE M12B-RELATED	ADAMTS-4	Metalloprotease|Protease	Cell adhesion-mediated signaling|Proteolysis;Signal transduction|Protein metabolism and modification|Cell communication
22317024	316023	6.85	3.19	RGD1309232 _predicted	similar to hypothetical protein C730036H08 (predicted)	CALCIUM/CALMODULIN-DEPENDENT PROTEIN KINASE-RELATED	DOUBLECORTIN- LIKE AND CAM KINASE-LIKE	Non-motor microtubule binding protein;Kinase|Microtubule family cytoskeletal protein|Non-receptor serine/threonine protein kinase|Cytoskeletal protein|Protein kinase	Protein phosphorylation;Neuronal activities;Cell structure and motility|Protein metabolism and modification|Cell structure|Protein modification
21980719	85268	6.8	2.6	Hrh3	histamine receptor H3	G-PROTEIN COUPLED RECEPTOR	HISTAMINE H3 RECEPTOR	G-protein coupled receptor|Receptor	Cell surface receptor mediated signal transduction|Signal transduction|G-protein mediated signaling
22371953	65208	6.71	2.31	Dpysl5	dihydropyrimidinase-like 5	AMINOHYDROLASE	DIHYDROPYRIMIDINASE	Hydrolase|Other hydrolase	Nucleoside, nucleotide and nucleic acid metabolism
21422964	245921	6.68	3.16	Acvr1c	activin receptor-like kinase 7	TRANSFORMING GROWTH FACTOR-BETA RECEPTOR TYPE I AND II	TRANSFORMING GROWTH FACTOR-BETA RECEPTOR TYPE I	Receptor|Cytokine receptor|Serine/threonine protein kinase receptor|TGF-beta receptor;Receptor|Protein kinase receptor|Serine/threonine protein kinase receptor;Kinase|Protein kinase	Receptor protein serine/threonine kinase signaling pathway|Protein phosphorylation;Signal transduction|Cell surface receptor mediated signal transduction|Cytokine and chemokine mediated signaling pathway;Signal transduction|Protein metabolism and modification|Protein modification
21081788	314262	6.63	2.57	Plekhh1 _predicted	pleckstrin homology domain containing, family H (with MyTH4 domain) member 1 (predicted)	PLEKHH PROTEIN	PLEKHH1	Molecular function unclassified	Biological process unclassified
22262479	25565	6.63	2.62	Tle4	transducin-like enhancer of split 4, E(spl) homolog (Drosophila)	GROUCHO-RELATED	TRANSDUCIN-LIKE ENHANCER PROTEIN (GROUCHO-RELATED PROTEIN)	Transcription factor|Transcription cofactor	Nucleoside, nucleotide and nucleic acid metabolism|mRNA transcription regulation;Developmental processes|mRNA transcription
20800695	501054	6.62	4.24	LOC501054
21590203	314942	6.61	2.22	LOC314942	similar to CUB and Sushi multiple domains 3 isoform 1	COMPLEMENT COMPONENT-RELATED SUSHI DOMAIN-CONTAINING	CUB AND SUSHI MULTIPLE DOMAINS PROTEIN	Molecular function unclassified	Biological process unclassified
21969359	25547	6.6	2.16	Siat8c	sialyltransferase 8 C	ALPHA-2,8-SIALYLTRANSFERASE	ALPHA-2,8-SIALYLTRANSFERASE 8C (ST8SIA III)	Transferase|Glycosyltransferase	Other polysaccharide metabolism;Lipid, fatty acid and steroid metabolism|Protein glycosylation|Protein modification|Lipid metabolism;Protein metabolism and modification|Carbohydrate metabolism
22177668	404975	6.59	3.75	Olr1470	olfactory receptor 1470	OLFACTORY RECEPTOR	OLFACTORY RECEPTOR	Molecular function unclassified	Biological process unclassified
21408828	116681	6.54	2.78	Dlgap2	discs, large (Drosophila) homolog-associated protein 2	DISKS LARGE-ASSOCIATED PROTEIN (DAP) (SAP90/PSD-95-ASSOCIATED PROTEIN)	DISKS LARGE-ASSOCIATED PROTEIN 2 (DAP-2) (SAP90/PSD-95-ASSOCIATED PROTEIN 2)	Miscellaneous function|Transmembrane receptor regulatory/adaptor protein	Neuronal activities;Developmental processes
21734028	64057	6.54	2.66	Hapln2	hyaluronan and proteoglycan link protein 2	AGGRECAN/VERSICAN PROTEOGLYCAN	HYALURONAN AND PROTEOGLYCAN LINK PROTEIN 2 (BRAIN LINK PROTEIN 1)	Extracellular matrix|Extracellular matrix glycoprotein	Cell adhesion;Developmental processes|Mesoderm development
22403357	rCG36943	6.54	2.88
21160091	311423	6.53	3.42	Slc4a11 _predicted	solute carrier family 4, sodium bicarbonate transporter-like, member 11 (predicted)	ANION EXCHANGE PROTEIN	ANION EXCHANGE PROTEIN 11	Transporter|Other transporter	Transport|Other homeostasis activities;Cell structure and motility|Cell structure|Ion transport;Homeostasis
21991561	302993	6.53	2.45	Sox8 _predicted	SRY-box containing gene 8 (predicted)	SOX TRANSCRIPTION FACTORS	SOX8	Transcription factor|HMG box transcription factor;Nucleic acid binding	Nucleoside, nucleotide and nucleic acid metabolism|mRNA transcription|mRNA transcription regulation
21107396	24695	6.52	2.65	Pthlh	parathyroid hormone-like peptide	OSTEOSTATIN		Peptide hormone|Signaling molecule	Lactation, mammary development;Developmental processes|Mesoderm development|Skeletal development|Developmental processes
21146505	rCG57220	6.5	3.36
21226578	304984	6.5	3.96	MGC116217	similar to Nasopharyngeal epithelium specific protein 1	FAMILY NOT NAMED	NASOPHARYNGEAL EPITHELIUM SPECIFIC PROTEIN 1 (PTHR15504)	Molecular function unclassified	Biological process unclassified
21265075	365476	6.49	4.04	LOC365476	similar to chromosome 10 open reading frame 79	FAMILY NOT NAMED	SUBFAMILY NOT NAMED	Molecular function unclassified	Biological process unclassified
21248175	246217	6.47	2.9	Besh3	brain-enriched SH3-domain protein Besh3	GUANINE NUCLEOTIDE EXCHANGE FACTOR		Molecular function unclassified	Biological process unclassified
20768638	300758	6.45	2.63	Brunol6 _predicted	bruno-like 6, RNA binding protein (Drosophila) (predicted)	RNA-BINDING PROTEIN	BRUNO-LIKE RNA BINDING PROTEIN	Nucleic acid binding|Other RNA-binding protein	Nucleoside, nucleotide and nucleic acid metabolism|Pre-mRNA processing|mRNA splicing
21627807	rCG40020	6.44	2.06			FAMILY NOT NAMED	SUBFAMILY NOT NAMED	Molecular function unclassified	Biological process unclassified
21088001	497913	6.42	2.58	Gja12	gap junction protein, alpha 12, 47kDa	CONNEXIN	CONNEXIN 47	Cell junction protein|Gap junction	Signal transduction
21918630	361714	6.41	10.86	Rasgrp2 _predicted	RAS guanyl releasing protein 2 (calcium and DAG-regulated) (predicted)	GUANINE NUCLEOTIDE EXCHANGE FACTOR	CALCIUM AND DIACYLGLYCEROL REGULATED GUANINE NUCLEOTIDE EXCHANGE FACTOR 1, CALDAG-GEF1	G-protein modulator|Guanyl-nucleotide exchange factor;Select calcium binding protein|Signaling molecule|Other select calcium binding proteins|Other signaling molecule;Select regulatory molecule	Cell surface receptor mediated signal transduction|Intracellular signaling cascade;Neuronal activities|Signal transduction|G-protein mediated signaling;Signal transduction|Other neuronal activity
22202066	367145	6.4	2.16	Chst2 _predicted	carbohydrate sulfotransferase 2 (predicted)	CARBOHYDRATE SULFOTRANSFERASE	CHONDROITIN 6-SULFOTRANSFERASE 2, 4	Transferase|Other transferase	Other carbohydrate metabolism|Carbohydrate metabolism
21585150	rCG57559	6.38	3.07
21304140	85421	6.36	4.85	Prkcm	protein kinase C, mu	PROTEIN KINASE C, MU		Kinase|Non-receptor serine/threonine protein kinase|Protein kinase	Protein metabolism and modification|Protein phosphorylation;Apoptosis;Cell proliferation and differentiation|Protein modification
21156288	24679	6.36	2.68	Prkar2b	protein kinase, cAMP dependent regulatory, type II beta	CAMP-DEPENDENT PROTEIN KINASE REGULATORY CHAIN	CAMP-DEPENDENT PROTEIN KINASE TYPE II-ALPHA REGULATORY SUBUNIT	Kinase modulator|Select regulatory molecule	Protein phosphorylation;Signal transduction|Protein metabolism and modification|Protein modification
21192535	192251	6.34	4.68	Gpr149	G protein-coupled receptor 149
21797526	367902	6.34	2.25	LOC367902	similar to ALEX3 protein	ARMADILLO REPEAT CONTAINING PROTEIN	ARMADILLO REPEAT CONTAINING, X-LINKED 1 (ALEX1)	Molecular function unclassified	Tumor suppressor|Oncogenesis
21290184	24558	6.33	2.79	Mog	myelin oligodendrocyte glycoprotein	RING FINGER-CONTAINING PROTEIN-RELATED	MYELIN OLIGODENDROCYTE GLYCOPROTEIN	Miscellaneous function|Myelin protein	Biological process unclassified
21121026	rCG28220	6.31	4.29
22165861	170899	6.24	2.51	Kcnk2	potassium channel, subfamily K, member 2	POTASSIUM CHANNEL, SUBFAMILY K	POTASSIUM CHANNEL SUBFAMILY K MEMBER 2 (OUTWARD RECTIFYING POTASSIUM CHANNEL PROTEIN TREK-1)	Voltage-gated potassium channel|Voltage-gated ion channel|Ion channel	Transport|Ion transport|Cation transport
21900741	rCG29638	6.24	2.74
20975634	498549	6.21	2.03	Akap11|LOC498549	A kinase (PRKA) anchor protein 11	A KINASE ANCHOR PROTEIN	KINASE ANCHORING PROTEIN 220	Kinase modulator|Select regulatory molecule	Intracellular signaling cascade|Signal transduction|Protein targeting|Other intracellular signaling cascade;Signal transduction|Cell communication;Protein targeting and localization
20817342	rCG31229	6.21	2.71
20916973	80840	6.18	2.55	Gpcr12	G-protein coupled receptor 12	G-PROTEIN COUPLED RECEPTOR	G PROTEIN-COUPLED RECEPTOR 12	G-protein coupled receptor|Receptor	Cell surface receptor mediated signal transduction|Signal transduction|G-protein mediated signaling;Signal transduction|Ligand-mediated signaling|Cell communication
21125997	305967	6.18	2.14	kif13B	kinesin 13B	KINESIN HEAVY CHAIN	KINESIN 13	Microtubule family cytoskeletal protein|Microtubule binding motor protein|Cytoskeletal protein	General vesicle transport;Cell cycle|Mitosis|Intracellular protein traffic
22271457	24943	6.1	2.71	Plp	proteolipid protein	MYELIN PROTEOLIPID	MYELIN PROTEOLIPID PLP	Miscellaneous function|Myelin protein	Cell structure|Other neuronal activity;Cell structure and motility|Neuronal activities
21579318	25275	6.07	2.63	Cnp1	cyclic nucleotide phosphodiesterase 1	2,3-CYCLIC NUCLEOTIDE 3-PHOSPHODIESTERASE		Hydrolase|Phosphodiesterase	Nucleoside, nucleotide and nucleic acid metabolism|Metabolism of cyclic nucleotides
22095772	501569	6.07	2.05	LOC501569	similar to transmembrane 4 superfamily member 10	P53-INDUCED PROTEIN RELATED		Miscellaneous function|Other miscellaneous function protein	Apoptosis
22334743	303823	6.07	2.1	LOC303823	similar to mitogen-activated protein kinase kinase kinase 13; leucine zipper-bearing kinase	SERINE-THREONINE PROTEIN KINASE	MITOGEN-ACTIVATED PROTEIN KINASE KINASE KINASE 12	Kinase|Non-receptor serine/threonine protein kinase|Protein kinase	Intracellular signaling cascade|Protein phosphorylation;Signal transduction|Induction of apoptosis;Developmental processes|Embryogenesis|Protein metabolism and modification|JNK cascade;Apoptosis|Protein modification|MAPKKK cascade;Signal transduction
22193161	25111	6.03	2.62	Chrm4	cholinergic receptor, muscarinic 4	G-PROTEIN COUPLED RECEPTOR	MUSCARINIC ACETYLCHOLINE RECEPTOR M4	G-protein coupled receptor|Receptor	Synaptic transmission|Cell surface receptor mediated signal transduction|Signal transduction|G-protein mediated signaling;Neuronal activities|Neurotransmitter release
22316212	54268	6.03	2.24	Mapk4	mitogen-activated protein kinase 4	CDC2-RELATED KINASE	MAPK4	Kinase|Non-receptor serine/threonine protein kinase|Protein kinase	Intracellular signaling cascade|Protein phosphorylation;Signal transduction|MAPKKK cascade|Protein metabolism and modification|Protein modification
22372873	303141	6.03	3.16	Rapgef6 _predicted	Rap guanine nucleotide exchange factor (GEF) 6 (predicted)	GUANINE NUCLEOTIDE EXCHANGE FACTOR	PDZ DOMAIN CONTAINING GUANINE NUCLEOTIDE EXCHANGE FACTOR, PDZ-GEF	G-protein modulator|Guanyl-nucleotide exchange factor|Select regulatory molecule	Intracellular signaling cascade|MAPKKK cascade|Signal transduction|Cell surface receptor mediated signal transduction;Signal transduction
21361054	rCG31638	6.03	2.1
20925841	260326	6.02	2.66	Gpr56	G protein-coupled receptor 56	G-PROTEIN COUPLED RECEPTOR	G-PROTEIN COUPLED RECEPTOR 56	G-protein coupled receptor|Receptor	Cell surface receptor mediated signal transduction|Signal transduction|G-protein mediated signaling
21457059	498994	6	3.13	LOC498994	similar to tumor protein D53	TUMOR PROTEIN D52	TUMOR PROTEIN D53	Molecular function unclassified	Biological process unclassified
21775136	499022	6	2.17	Qki	similar to QUAKING isoform 6	RNA-BINDING PROTEIN RELATED	KH-DOMAIN RNA BINDING PROTEIN-RELATED	Nucleic acid binding|Other RNA-binding protein	Biological process unclassified
21731190	314396	5.99	2.39	Slc24a4 _predicted	solute carrier family 24 (sodium/potassium/calcium exchanger), member 4 (predicted)	POTASSIUM-DEPENDENT SODIUM-CALCIUM EXCHANGER-RELATED	POTASSIUM-DEPENDENT SODIUM-CALCIUM EXCHANGER 3, 4, 5	Transporter	Transport|Ion transport|Cation transport
20889210	361388	5.96	2.49	Gab1 _predicted	growth factor receptor bound protein 2-associated protein 1 (predicted)	GRB2-ASSOCIATED BINDER, GAB	GRB2-ASSOCIATED BINDER-1, GAB1	Miscellaneous function|Transmembrane receptor regulatory/adaptor protein	Intracellular signaling cascade|T-cell mediated immunity;Immunity and defense|Hematopoiesis|Cell surface receptor mediated signal transduction|Signal transduction|Cytokine/chemokine mediated immunity;Developmental processes|B-cell- and antibody-mediated immunity;Immunity and defense|Mesoderm development|Receptor protein tyrosine kinase signaling pathway;Signal transduction|Macrophage-mediated imm…
21718181	288204	5.94	2.56	RGD1305628 _predicted	similar to Hypothetical protein 5031404N19 (predicted)	BETA/GAMMA CRYSTALLIN	UNCHARACTERIZED	Molecular function unclassified	Biological process unclassified
20987354	25263	5.92	2.38	Mal	myelin and lymphocyte protein	MARVEL-CONTAINING POTENTIAL LIPID RAFT-ASSOCIATED PROTEIN	MYELIN AND LYMPHOCYTE PROTEIN	Myelin protein;Membrane traffic protein|Miscellaneous function	General vesicle transport;Immunity and defense;Cell proliferation and differentiation|Intracellular protein traffic
21753370	294614	5.92	2.56	LOC294614	similar to very large G-protein coupled receptor 1	G-PROTEIN COUPLED RECEPTOR	VERY LARGE G PROTEIN-COUPLED RECEPTOR 1	G-protein coupled receptor|Receptor	Biological process unclassified
22227851	294388	5.92	8.59	RGD1310622 _predicted	similar to hypothetical protein FLJ25162 (predicted)	FAMILY NOT NAMED	SUBFAMILY NOT NAMED	Molecular function unclassified	Biological process unclassified
20977023	294962	5.91	2.64	Gnb4	guanine nucleotide binding protein beta 4 subunit	GUANINE NUCLEOTIDE-BINDING PROTEIN BETA (G PROTEIN BETA)	GUANINE NUCLEOTIDE-BINDING PROTEIN BETA 1, 4 (G PROTEIN BETA1, 4)	G-protein|Large G-protein;Hydrolase|Select regulatory molecule	Cell surface receptor mediated signal transduction|Signal transduction|G-protein mediated signaling;Sensory perception
22247297	140675	5.9	2.3	Gabra4	gamma-aminobutyric acid (GABA-A) receptor, subunit alpha 4	NEUROTRANSMITTER GATED ION CHANNEL	GAMMA-AMINOBUTYRIC-ACID RECEPTOR A ALPHA SUBUNIT 1, 2, 3, 4, 5, 6	Receptor|GABA receptor|GABA receptor;Ion channel|Ligand-gated ion channel	Synaptic transmission|Signal transduction|Ion transport|Anion transport;Neuronal activities|Nerve-nerve synaptic transmission|Cell communication|Ligand-mediated signaling;Transport
20892817	364605	5.9	2.77	Sgcz _predicted	sarcoglycan zeta (predicted)	FAMILY NOT NAMED	SUBFAMILY NOT NAMED	Molecular function unclassified	Biological process unclassified
20871791	rCG57235	5.86	3.05
21414618	rCG50519	5.86	2.51
22128140	307206	5.85	2.45	LOC307206	similar to Neuropilin- and tolloid-like protein 1	DISCOIDIN, CUB, EGF, LAMININ , AND ZINC METALLOPROTEASE DOMAIN	NEUROPILIN (NRP) AND TOLLOID (TLL)-1	Molecular function unclassified	Biological process unclassified
22021082	rCG36839	5.83	2.73
22120344	362489	5.82	2.03	Cbfa2t1 _predicted	core-binding factor, runt domain, alpha subunit 2; translocated to, 1; cyclin D-related (predicted)	ETO/MTG8/NERVY	ETO/MGT8	Transcription factor|Transcription cofactor	Nucleoside, nucleotide and nucleic acid metabolism|Chromatin packaging and remodeling|mRNA transcription regulation;Nucleoside, nucleotide and nucleic acid metabolism|mRNA transcription
21590164	60394	5.82	2.59	Olig1	oligodendrocyte transcription factor 1	NEUROGENIN-RELATED	OLIGODENDROCYTE TRANSCRIPTION FACTOR 1 (OLIGO1)	Basic helix-loop-helix transcription factor;Nucleic acid binding|Transcription factor	Nucleoside, nucleotide and nucleic acid metabolism|mRNA transcription regulation;Neuronal activities|mRNA transcription|Other neuronal activity;Developmental processes|Neurogenesis|Ectoderm development
20731550	361087	5.81	2.28	RGD1308626	similar to 9630044O09Rik protein	FAMILY NOT NAMED	SUBFAMILY NOT NAMED	Molecular function unclassified	Biological process unclassified
21787671	rCG25322	5.81	2.5
20815669	29409	5.8	2.68	Mag	myelin-associated glycoprotein	SIALIC ACID BINDING IMMUNOGLOBULIN-LIKE LECTIN	MYELIN-ASSOCIATED GLYCOPROTEIN	CAM family adhesion molecule;Miscellaneous function|Cell adhesion molecule|Myelin protein	Cell adhesion-mediated signaling;Developmental processes|Signal transduction|Cell communication|Neurogenesis|Ectoderm development
20912747	306636	5.79	2.47	Efnb2 _predicted	ephrin B2 (predicted)	EPHRIN	EPHRIN-B2	Membrane-bound signaling molecule|Signaling molecule	Cell surface receptor mediated signal transduction|Signal transduction|Ligand-mediated signaling;Developmental processes|Cell communication|Receptor protein tyrosine kinase signaling pathway;Signal transduction|Neurogenesis|Ectoderm development
20698384	rCG33717.1	5.78	2.52
21875823	361715	5.77	2.64	Rps6ka4 _predicted	ribosomal protein S6 kinase, polypeptide 4 (predicted)	SERINE/THREONINE PROTEIN KINASE	RIBOSOMAL PROTEIN S6 KINASE, 90KD, POLYPEPTIDE 4	Kinase|Non-receptor serine/threonine protein kinase|Protein kinase	Intracellular signaling cascade|Protein phosphorylation;Signal transduction|Protein metabolism and modification|Protein modification|MAPKKK cascade;Developmental processes;Cell cycle
21776832	294521	5.77	3.67	LOC294521
22301861	24338	5.75	2.34	Ephb1	Eph receptor B1	TYROSINE PROTEIN KINASE	EPHRIN TYPE-B RECEPTOR	Receptor|Tyrosine protein kinase receptor;Kinase|Tyrosine protein kinase receptor|Protein kinase receptor|Protein kinase	Protein phosphorylation;Signal transduction|Neurogenesis;Developmental processes|Cell surface receptor mediated signal transduction|Protein metabolism and modification|Protein modification|Receptor protein tyrosine kinase signaling pathway;Developmental processes|Mesoderm development;Cell proliferation and differentiation|Ectoderm development
21074342	29366	5.74	2.04	Serpine2	serine (or cysteine) proteinase inhibitor, clade E, member 2	SERINE PROTEASE INHIBITORS, SERPINS	SERINE PROTEASE INHIBITOR, SERPIN-E2	Protease inhibitor|Serine protease inhibitor|Select regulatory molecule	Proteolysis|Protein metabolism and modification
21009875	rCG57367	5.74	2.8
20755231	366909	5.73	2.6	LOC366909	similar to putative anion transporter	SULFATE TRANSPORTER	SOLUTE CARRIER FAMILY 26, MEMBER 7	Transporter|Other transporter	Sulfur metabolism|Ion transport|Other sulfur metabolism;Transport|Extracellular transport and import|Anion transport;Transport
21513805	171434	5.72	2.04	Phldb1	pleckstrin homology-like domain, family B, member 1	KINESIN HEAVY CHAIN	SUBFAMILY NOT NAMED	Molecular function unclassified	Biological process unclassified
21424155	rCG29452	5.72	3.39			LEUCINE-RICH TRANSMEMBRANE PROTEINS	LEUCINE-RICH TRANSMEMBRANE PROTEIN	Receptor;Extracellular matrix	Cell surface receptor mediated signal transduction|Signal transduction|Other receptor mediated signaling pathway;Developmental processes
22417948	117284	5.71	2.21	Lrrc7|LOC497765	leucine rich repeat containing 7	LEUCINE-RICH REPEAT-CONTAINING PROTEIN	LEUCINE-RICH REPEAT-CONTAINING PROTEIN 7, LRRC7/LAP2	Miscellaneous function|Other miscellaneous function protein	Immunity and defense|Other immune and defense;Miscellaneous
21605048	307035	5.68	3.32	Mpp7	membrane protein, palmitoylated 7 (MAGUK p55 subfamily member 7)	MEMBRANE-ASSOCIATED GUANYLATE KINASE (MAGUK)	MAGUK P55 SUBFAMILY MEMBER 3,5	Kinase|Nucleotide kinase;Cell junction protein	Protein targeting and localization|Asymmetric protein localization
22148244	25041	5.67	3.22	P2rxl1	purinergic receptor P2X-like 1, orphan receptor	P2X PURINOCEPTOR	P2X PURINOCEPTOR 6	Receptor|Other ligand-gated ion channel|Other ligand-gated ion channel;Ion channel|Ligand-gated ion channel	Hearing;Blood circulation and gas exchange|Synaptic transmission|Ion transport|Nerve-nerve synaptic transmission;Sensory perception|Vision;Sensory perception|Cation transport;Neuronal activities|Regulation of vasoconstriction, dilation|Signal transduction;Transport
21040707	252858	5.66	2.81	Frmd4b	FERM domain containing 4B	MERLIN/MOESIN/EZRIN/RADIXIN	gb def: Nitzin (Fragment)	Cytoskeletal protein|Actin binding cytoskeletal protein	Cell structure and motility|Cell structure
21601055	304860	5.64	3.18	LOC304860	similar to N-acetylneuraminate pyruvate lyase	DIHYDRODIPICOLINATE SYNTHASE		Synthase;Lyase|Other lyase|Synthase and synthetase	Amino acid biosynthesis|Amino acid metabolism
21591780	291023	5.62	2.34	Idb4	inhibitor of DNA binding 4	DNA-BINDING PROTEIN INHIBITOR	DNA-BINDING PROTEIN INHIBITOR ID-4	Other transcription factor|Transcription factor	Nucleoside, nucleotide and nucleic acid metabolism|mRNA transcription|mRNA transcription regulation
20735480	499863	5.62	2.99	LOC499863	similar to ryanodine receptor, brain - rabbit	RYANODINE RECEPTOR-RELATED	RYANODINE RECEPTOR 3, BRAIN	Receptor|Other ligand-gated ion channel|Other ligand-gated ion channel;Ion channel|Ligand-gated ion channel	Intracellular signaling cascade|Synaptic transmission|Signal transduction|Ion transport|Calcium mediated signaling;Transport|Neurotransmitter release;Neuronal activities|Cation transport;Neuronal activities|Other neuronal activity
22417350	296499	5.61	3.06	Dlx2	distal-less homeobox 2	HOMEOBOX PROTEIN	HOMEOBOX PROTEIN DISTAL-LESS DLX	Transcription factor|Homeobox transcription factor;Nucleic acid binding|Other DNA-binding protein	Nucleoside, nucleotide and nucleic acid metabolism|Skeletal development;Developmental processes|Muscle development|mRNA transcription regulation;Developmental processes|Segment specification;Developmental processes|mRNA transcription|Mesoderm development
21798000	303926	5.57	2.17	Igsf11	immunoglobulin superfamily, member 11	CTX-RELATED TYPE I TRANSMEMBRANE PROTEIN	UNCHARACTERIZED	Molecular function unclassified	Biological process unclassified
20697313	288529	5.55	2.43	Gje1	gap junction membrane channel protein epsilon 1	CONNEXIN	GAP JUNCTION EPSILON-1 PROTEIN	Cell junction protein|Gap junction	Signal transduction
21359324	360592	5.51	2.1	Trim37 _predicted	tripartite motif protein 37 (predicted)	RING FINGER-CONTAINING PROTEIN-RELATED	TRIPARTITE MOTIF PROTEIN 37	Ubiquitin-protein ligase|Ligase	Proteolysis|Protein metabolism and modification
21638870	297453	5.5	2.12	Hdac11 _predicted	histone deacetylase 11 (predicted)	HISTONE DEACETYLASE	HISTONE DEACETYLASE 11	Nucleic acid binding;Hydrolase|Deacetylase	Nucleoside, nucleotide and nucleic acid metabolism|Inhibition of apoptosis;Cell cycle|mRNA transcription regulation;Apoptosis|mRNA transcription|Cell cycle control
20745475	rCG27949	5.5	3.21			PHOSPHOGLYCERATE KINASE		Kinase|Carbohydrate kinase	Glycolysis|Carbohydrate metabolism
20857456	29245	5.46	2.61	Klk6	kallikrein 6	SERINE PROTEASE	KALLIKREIN 6	Serine protease|Protease	Proteolysis|Protein metabolism and modification
21106895	25075	5.44	3.36	Htr1b	5-hydroxytryptamine (serotonin) receptor 1B	G-PROTEIN COUPLED RECEPTOR	5-HYDROXYTRYPTAMINE 1B RECEPTOR (5-HT-1B) (SEROTONIN RECEPTOR 1B)	G-protein coupled receptor|Receptor	Cell surface receptor mediated signal transduction|Signal transduction|G-protein mediated signaling;Signal transduction|Cell communication|Ligand-mediated signaling;Neuronal activities
21888461	297720	5.43	2.22	Casc1 _predicted	cancer susceptibility candidate 1 (predicted)	FAMILY NOT NAMED	SUBFAMILY NOT NAMED	Molecular function unclassified	Biological process unclassified
20956062	117542	5.39	2.1	Baiap2	brain-specific angiogenesis inhibitor 1-associated protein 2	INSULIN RECEPTOR TYROSINE KINASE SUBSTRATE		Receptor	Signal transduction
22163073	rCG61411	5.39	3.3
22271066	290803	5.38	3.96	Tex15 _predicted	testis expressed gene 15 (predicted)	FAMILY NOT NAMED		Molecular function unclassified	Biological process unclassified
21595269	rCG63237	5.38	2.4
22173836	rCG46575	5.38	3.23
22084755	286974	5.37	4.07	GalNAc4S6ST	N-acetylgalactosamine 4-sulfate 6-O-sulfotransferase
21597626	25702	5.37	2.27	Pnlip	pancreatic lipase	LIPASE	TRIACYLGLYCEROL LIPASE, PANCREATIC	Lipase|Hydrolase	Lipid metabolism|Lipid, fatty acid and steroid metabolism
21212880	rCG45778	5.37	2.38
21885397	54263	5.35	2.79	Kcnn3	potassium intermediate/small conductance calcium-activated channel, subfamily N, member 3	CALCIUM-ACTIVATED POTASSIUM CHANNEL	CALCIUM-ACTIVATED POTASSIUM CHANNEL 3 (SK3)	Voltage-gated potassium channel|Voltage-gated ion channel|Ion channel	Transport|Ion transport|Cation transport
21749031	rCG61803	5.34	2.37	Otof	otoferlin	FER-1-RELATED	OTOFERLIN	Membrane traffic protein|Other membrane traffic protein	Neuronal activities;Sensory perception|Hearing
21926807	498116	5.33	3.02	LOC498116	similar to NOD3 protein	NALP (NACHT, LEUCINE RICH REPEAT AND PYRIN DOMAIN CONTAINING)-RELATED	LEUCINE RICH REPEAT AND NACHT DOMAIN-CONTAINING	Molecular function unclassified	Biological process unclassified
22290634	60399	5.32	2.28	Edg8	endothelial differentiation, sphingolipid G-protein-coupled receptor, 8	G-PROTEIN COUPLED RECEPTOR	SPHINGOLIPID G-PROTEIN-COUPLED RECEPTOR	G-protein coupled receptor|Receptor	Vision|Cell surface receptor mediated signal transduction|Signal transduction|G-protein mediated signaling;Sensory perception
22317492	252959	5.31	3.35	Bm259	BM259 protein	DYNEIN HEAVY CHAIN	DYNEIN HEAVY CHAIN	Microtubule family cytoskeletal protein|Cytoskeletal protein|Microtubule binding motor protein;Hydrolase	Gametogenesis|Spermatogenesis and motility|Developmental processes
20833851	25635	5.31	2.19	Mc4r	melanocortin 4 receptor	G-PROTEIN COUPLED RECEPTOR	MELANOCORTIN RECEPTOR 4	G-protein coupled receptor|Receptor	Vision|Cell surface receptor mediated signal transduction|Signal transduction|G-protein mediated signaling;Sensory perception
21849604	502421	5.31	2.11	LOC502421	similar to solute carrier family 35, member F1	DUF914-RELATED	SOLUTE CARRIER FAMILY 35-RELATED	Molecular function unclassified	Biological process unclassified
21862550	308142	5.3	2.39	Tiam2 _predicted	T-cell lymphoma invasion and metastasis 2 (predicted)	DBL RELATED	T-CELL LYMPHOMA INVASION AND METASTASIS 2, TIAM2	G-protein modulator|Guanyl-nucleotide exchange factor|Select regulatory molecule	Cell surface receptor mediated signal transduction|Signal transduction|G-protein mediated signaling;Signal transduction|Oncogene;Cell structure and motility|Intracellular signaling cascade;Oncogenesis
21425311	363085	5.29	4.58	Car12	carbonic anyhydrase 12	CARBONIC ANHYDRASE	CARBONIC ANHYDRASE XII PRECURSOR (CARBONATE DEHYDRATASE XII)	Dehydratase|Lyase	Other carbon metabolism|Other metabolism
20960033	366347	5.28	3.19	RGD1310641	similar to hypothetical protein	FAMILY NOT NAMED	SUBFAMILY NOT NAMED	Molecular function unclassified	Biological process unclassified
22314935	rCG28651	5.28	2.78
21751053	rCG59673	5.25	2.57
21866597	298894	5.24	2	Mycn _mapped	v-myc myelocytomatosis viral related oncogene, neuroblastoma derived (avian) (mapped)	MYC	N-MYC PROTO-ONCOGENE PROTEIN	Basic helix-loop-helix transcription factor;Nucleic acid binding|Transcription factor	Nucleoside, nucleotide and nucleic acid metabolism|Intracellular signaling cascade|Cell cycle control;Oncogenesis|mRNA transcription regulation;Signal transduction|Induction of apoptosis;Cell cycle|mRNA transcription|Oncogene|MAPKKK cascade;Apoptosis
21319732	287408	5.21	2.56	Myh1	type 2X myosin heavy chain	MYOSIN	MYOSIN HEAVY CHAIN, SKELETAL MUSCLE OR CARDIAC MUSCLE	Actin binding motor protein|Cytoskeletal protein|Actin binding cytoskeletal protein	Cytokinesis|Muscle development;Cell cycle|Mesoderm development|Mitosis|Muscle contraction;Developmental processes
22211095	497868	5.2	2.96	LOC497868	similar to 70 kDa WD-repeat tumor rejection antigen homolog	CORONIN		Non-motor actin binding protein|Cytoskeletal protein|Actin binding cytoskeletal protein	Cell communication;Intracellular protein traffic|Cell motility|Signal transduction|Mitosis;Cell proliferation and differentiation;Cell structure and motility|Cell structure;Cell structure and motility|Phagocytosis;Transport;Cell cycle|Endocytosis
21576643	316616	5.19	2.22	RGD1305311 _predicted	similar to hypothetical protein FLJ22527 (predicted)	FAMILY NOT NAMED	SUBFAMILY NOT NAMED	Molecular function unclassified	Biological process unclassified
22274586	114108	5.18	2.19	Pdlim3	PDZ and LIM domain 3	LIM DOMAIN	PDZ AND LIM DOMAIN PROTEIN	Non-motor actin binding protein|Cytoskeletal protein|Actin binding cytoskeletal protein	Cell motility|Muscle contraction;Cell structure and motility
21536689	rCG32697	5.18	2.24
21898103	54257	5.17	2.09	Grik2	glutamate receptor, ionotropic, kainate 2	IONOTROPIC GLUTAMATE RECEPTOR-RELATED	GLUTAMATE RECEPTOR, IONOTROPIC KAINATE 1, 2, 3 (GLUR5, GLUR6, GLUR7)	Glutamate receptor;Ion channel|Receptor|Glutamate receptor|Ligand-gated ion channel	Synaptic transmission|Signal transduction|Ion transport|Nerve-nerve synaptic transmission|Cell communication;Transport|Cation transport;Neuronal activities
21289994	rCG28270	5.16	2.15
21791372	299266	5.15	4.76	Asb2	ankyrin repeat and SOCS box-containing protein 2	ANKYRIN REPEAT-CONTAINING	ANKYRIN REPEAT AND SOCS BOX PROTEIN 2 (ASB-2)	Molecular function unclassified	Biological process unclassified
21895540	24416	5.15	2.13	Grm3	glutamate receptor, metabotropic 3	PHEROMONE AND ODORANT RECEPTOR	METABOTROPIC GLUTAMATE RECEPTOR 2, 3 (MGLUR GROUP 2)	G-protein coupled receptor|Receptor	Cell surface receptor mediated signal transduction|Signal transduction|G-protein mediated signaling;Neuronal activities
21239736	29504	5.14	2.64	Slc22a3	solute carrier family 22, member 3	SUGAR TRANSPORTER	SOLUTE CARRIER FAMILY 22, MEMBER 3 (ORGANIC CATION TRANSPORTER 3)	Transporter|Cation transporter	Transport|Small molecule transport;Transport|Ion transport|Cation transport;Transport|Extracellular transport and import
21922594	29131	5.13	4.38	Cart	cocaine and amphetamine regulated transcript	FAMILY NOT NAMED	COCAINE AND AMPHETAMINE REGULATED TRANSCRIPT PROTEIN	Molecular function unclassified	Intracellular signaling cascade;Neuronal activities|Signal transduction|Synaptic transmission;Neuronal activities|Cell surface receptor mediated signal transduction;Signal transduction|Other neuronal activity
22164743	308015	5.11	2.92	Clca3 _predicted	chloride channel calcium activated 3 (predicted)	CA-ACTIVATED CL CHANNEL PROTEIN 2		Ion channel	Miscellaneous
21280135	rCG61378	5.11	2.4
22017213	310483	5.1	3.52	Mlf1 _predicted	myeloid leukemia factor 1 (predicted)	MYELOID LEUKEMIA FACTOR	MYELOID LEUKEMIA FACTOR 1	Signaling molecule|Other signaling molecule	Cell proliferation and differentiation;Oncogenesis
21013206	54705	5.1	2.13	Ppm2c	protein phosphatase 2C, magnesium dependent, catalytic subunit	PROTEIN PHOSPHATASE 2C	PYRUVATE DEHYDROGENASE [LIPOAMIDE]]-PHOSPHATASE 2, MITOCHONDRIAL	Phosphatase|Protein phosphatase	Glycolysis|Carbohydrate metabolism
21150868	rCG41668	5.09	2.34
21040479	25132	5.04	2.21	Myo5b	myosin 5B	MYOSIN	MYOSIN V	Actin binding motor protein|Cytoskeletal protein|Actin binding cytoskeletal protein	Biological process unclassified
20914537	292852	5.03	3.71	Klk7 _predicted	kallikrein 7 (chymotryptic, stratum corneum) (predicted)	SERINE PROTEASE	KALLIKREIN 7 (THYMOPSIN) (STRATUM CORNEUM CHYMOTRYPTIC ENZYME)	Serine protease|Protease	Protein metabolism and modification|Proteolysis;Developmental processes|Cell cycle control;Cell proliferation and differentiation|Ectoderm development|Neurogenesis;Cell cycle
21879645	rCG32507	5.01	2.71
22289453	360899	5.01	3.12	LOC360899	similar to SERTA domain containing 4	FAMILY NOT NAMED		Molecular function unclassified	Biological process unclassified

## Sheet: SAM Cb
Supplementary Table 2d. Genes significantly enriched in cerebellum (Sorted by d-score, SAM vs all other samples, FDR=0, Fold change > 2 vs other CNS samples).
Probe ID	Primary Gene ID	SAM d-score	Fold difference vs CNS	Gene Symbol	Gene Name	Family	Subfamily	Function	Process
22368772	361412	58.49	38.78	LOC361412	similar to a disintegrin-like and metalloprotease (reprolysin type) with thrombospondin type 1 motif, 18 isoform 1 preproprotein	ADAMTS (A DISINTEGRIN AND METALLOPROTEASE WITH THROMBOSPONDIN MOTIFS) PROTEASE M12B-RELATED	ADAMTS-18	Metalloprotease|Protease	Cell adhesion-mediated signaling|Proteolysis;Signal transduction|Protein metabolism and modification|Cell communication
21761660	rCG56756	43.23	202.26
21883963	498922	38.48	134.32	LOC498922	similar to cerebellin 1 precursor protein	CEREBELLIN-RELATED	CEREBELLIN 1	Peptide hormone|Signaling molecule|Neuropeptide	Other neuronal activity;Homeostasis|Neuronal activities
22259505	64618	37.76	49.46	Zic1	zinc finger protein of the cerebellum 1	ZINC FINGER PROTEIN ZIC AND GLI	ZINC FINGER PROTEIN ZIC 1 (ZINC FINGER PROTEIN OF THE CEREBELLUM 1)	Transcription factor|Zinc finger transcription factor	Nucleoside, nucleotide and nucleic acid metabolism|mRNA transcription regulation;Developmental processes|mRNA transcription|Embryogenesis;Developmental processes|Neurogenesis|Ectoderm development
21062179	498921	36.6	17.61	LOC498921
22187648	499964	35.91	273.32	LOC499964	similar to engrailed protein	HOMEOBOX PROTEIN	ENGRAILED	Transcription factor|Homeobox transcription factor;Nucleic acid binding|Other DNA-binding protein	Nucleoside, nucleotide and nucleic acid metabolism|mRNA transcription regulation;Developmental processes|mRNA transcription|Neurogenesis|Ectoderm development
21989402	25509	32.6	17.71	Pax6	paired box gene 6	HOMEOBOX PROTEIN	PAIRED BOX PROTEIN PAX-6	Transcription factor|Homeobox transcription factor;Nucleic acid binding|Other DNA-binding protein	Nucleoside, nucleotide and nucleic acid metabolism|mRNA transcription regulation;Developmental processes|Segment specification;Developmental processes|mRNA transcription|Neurogenesis|Ectoderm development
21979738	287424	30.96	9.98	Aloxe3 _predicted	arachidonate lipoxygenase 3 (predicted)	LIPOXYGENASE	EPIDERMIS-TYPE LIPOXYGENASE 3 (E-LOX-3)	Molecular function unclassified	Biological process unclassified
21212636	29458	28.97	58.13	Neurod1	neurogenic differentiation 1	NEUROGENIN-RELATED	NEUROGENIC DIFFERENTIATION FACTOR 1	Basic helix-loop-helix transcription factor;Nucleic acid binding|Transcription factor	Nucleoside, nucleotide and nucleic acid metabolism|mRNA transcription regulation;Developmental processes|mRNA transcription|Neurogenesis|Ectoderm development
20988804	84012	28.53	51.31	Slc1a6	solute carrier family 1 (high affinity aspartate/glutamate transporter), member 6	SODIUM/DICARBOXYLATE SYMPORTER-RELATED	SOLUTE CARRIER FAMILY 1 (GLIAL HIGH AFFINITY GLUTAMATE TRANSPORTER), MEMBER 3	Transporter|Other transporter	Synaptic transmission|Amino acid transport;Transport|Amino acid transport;Signal transduction|Cell communication|Amino acid metabolism|Ion transport;Neuronal activities|Ligand-mediated signaling;Transport
22396747	293500	27.11	6.92	RGD1305592	similar to RIKEN cDNA 2900092E17
21520404	498066	25.65	11.49	LOC498066	similar to putative SH3BGR protein	SH3 DOMAIN-BINDING GLUTAMIC ACID-RICH-LIKE PROTEIN		Molecular function unclassified	Biological process unclassified
20718173	307579	25.17	17.55	Zfp521 _predicted	zinc finger protein 521 (predicted)	ZINC FINGER PROTEINS	ZINC FINGER PROTEIN-RELATED	Transcription factor|Zinc finger transcription factor|KRAB box transcription factor	Biological process unclassified
21337065	362584	24.91	8.34	Col9a2 _predicted	procollagen, type IX, alpha 2 (predicted)	COLLAGEN ALPHA CHAIN	COLLAGEN ALPHA 2(IX) CHAIN	Extracellular matrix|Extracellular matrix structural protein	Signal transduction|Mesoderm development|Cell communication;Cell adhesion;Developmental processes|Skeletal development
22077443	29458	24.48	44.1	Neurod1	neurogenic differentiation 1	NEUROGENIN-RELATED	NEUROGENIC DIFFERENTIATION FACTOR 1	Basic helix-loop-helix transcription factor;Nucleic acid binding|Transcription factor	Nucleoside, nucleotide and nucleic acid metabolism|mRNA transcription regulation;Developmental processes|mRNA transcription|Neurogenesis|Ectoderm development
22318787	24882	24.38	11.55	Wnt3	wingless-type MMTV integration site family, member 3	WNT RELATED	WNT-3	Signaling molecule|Other signaling molecule	Signal transduction|Ligand-mediated signaling;Developmental processes|Cell communication
22404658	rCG63671	24.35	29.9			CELL FATE DETERMINING PROTEIN MAB21L2-RELATED	CELL FATE DETERMINING PROTEIN MAB21L2	Molecular function unclassified	Developmental processes
21895719	24417	24.33	23.04	Grm4	glutamate receptor, metabotropic 4	PHEROMONE AND ODORANT RECEPTOR	METABOTROPIC GLUTAMATE RECEPTOR 4, 6, 7, 8 (MGLUR GROUP 3)	G-protein coupled receptor|Receptor	Cell surface receptor mediated signal transduction|Signal transduction|G-protein mediated signaling;Neuronal activities
21347043	266705	23.31	526.17	Gsbs	G substrate
21311418	306504	22.76	8.2	RGD1304810 _predicted	similar to 6430573F11Rik protein (predicted)	UNCHARACTERIZED		Molecular function unclassified	Biological process unclassified
22102650	367343	22.53	10.06	LOC367343	similar to opioid growth factor receptor		OPIOID GROWTH FACTOR RECEPTOR (OGFR) (ZETA-TYPE OPIOID RECEPTOR) (PTHR14015)	Other receptor	Cell surface receptor mediated signal transduction;Other neuronal activity;Oncogenesis
20854287	502640	22.42	7.09	LOC502640	similar to ceramide kinase-like	SPHINGOSINE KINASE	CERAMIDE KINASE	Kinase|Carbohydrate kinase;Kinase|Other kinase	Signal transduction|Other signal transduction
21763006	rCG29565	22.39	11.76	Timp4	tissue inhibitor of metalloproteinase 4;	METALLOPROTEASE INHIBITOR	METALLOPROTEINASE INHIBITOR 4	Protease inhibitor|Metalloprotease inhibitor|Select regulatory molecule	Proteolysis|Protein metabolism and modification
22291579	312981	22.29	9.38	Asph _predicted	aspartate-beta-hydroxylase (predicted)	ASPARTYL/ASPARAGINYL BETA-HYDROXYLASE	ASPARTYL/ASPARAGINYL BETA-HYDROXYLASE	Oxidoreductase|Hydroxylase	Cell surface receptor mediated signal transduction|Receptor protein tyrosine kinase signaling pathway|Protein metabolism and modification|Protein modification;Signal transduction
22001455	rCG56048.1	22	4.08
21685582	257634	21.91	15.36	Lhx1	LIM homeobox protein 1	LIM DOMAIN	LIM-1	Transcription factor|Homeobox transcription factor;Transcription factor|Other zinc finger transcription factor;Nucleic acid binding|Zinc finger transcription factor	Nucleoside, nucleotide and nucleic acid metabolism|mRNA transcription regulation;Developmental processes|mRNA transcription|Neurogenesis|Ectoderm development
21369027	50871	21.22	19.41	Hpcal1	neural visinin-like Ca2+-binding protein type 3	CALCIUM BINDING PROTEINS	HIPPOCALCIN	Calmodulin related protein|Select calcium binding protein	Vision|Sensory perception
22234791	304498	21.03	25.69	LOC304498	similar to hypothetical protein MGC33630
21393713	192126	20.93	4.25	Dab2ip	disabled homolog 2 (Drosophila) interacting protein	RAS GTPASE-ACTIVATING PROTEIN-RELATED	SYNAPTIC RAS GTPASE ACTIVATING PROTEIN, SYNGAP	G-protein modulator|Signaling molecule|Other G-protein modulator|Other signaling molecule;Select regulatory molecule	Signal transduction;Neuronal activities
21814399	498726	20.93	11.02	LOC498726	similar to hypothetical protein C630023L15
22087516	286931	20.82	21.99	Unc13c	unc-13 homolog C (C. elegans)	UNC-13 (MUNC13)		Receptor|Other receptor	Exocytosis|Intracellular protein traffic
21711669	501002	20.8	6.13	LOC501002	similar to expressed sequence AI118078	FAMILY NOT NAMED	SUBFAMILY NOT NAMED	Molecular function unclassified	Biological process unclassified
21467537	29375	20.53	10.27	Uncx4.1	Unc4.1 homeobox (C. elegans)	HOMEOBOX PROTEIN	HOMEOBOX PROTEIN ARISTALESS-RELATED	Transcription factor|Homeobox transcription factor;Nucleic acid binding|Other DNA-binding protein	Nucleoside, nucleotide and nucleic acid metabolism|mRNA transcription regulation;Developmental processes|Segment specification;Developmental processes|mRNA transcription|Neurogenesis|Ectoderm development
21018562	79220	20.5	29.13	Grid2	glutamate receptor, ionotropic, delta 2	IONOTROPIC GLUTAMATE RECEPTOR-RELATED	GLUTAMATE RECEPTOR DELTA 1, 2	Glutamate receptor;Ion channel|Receptor|Glutamate receptor|Ligand-gated ion channel	Synaptic transmission|Transport|Ion transport|Nerve-nerve synaptic transmission|Cation transport;Neuronal activities
22343328	266680	20.5	10.2	St18	suppression of tumorigenicity 18	MYELIN TRANSCRIPTION FACTOR 1, MYT1	MYELIN TRANSCRIPTION FACTOR 1, MYT1	Transcription factor|Zinc finger transcription factor|Other zinc finger transcription factor	Nucleoside, nucleotide and nucleic acid metabolism|mRNA transcription|mRNA transcription regulation
21983525	94202	20.1	7.7	Ptprr	protein tyrosine phosphatase, receptor type, R	PROTEIN-TYROSINE PHOSPHATASE	RECEPTOR PROTEIN TYROSINE PHOSPHATASE R (PCPTP1)	Receptor|Protein phosphatase|Other receptor;Phosphatase	Protein metabolism and modification|Protein modification|Protein phosphorylation
21326465	297872	20.02	14.72	Sytl1	synaptotagmin-like 1	SYNAPTOTAGMIN	SYNAPTOTAGMIN-LIKE PROTEIN 1	Membrane traffic protein|Membrane traffic regulatory protein	Exocytosis|Intracellular protein traffic
21857700	rCG21860	20.02	49.33
21321662	295327	19.97	10.18	Nhlh2 _predicted	nescient helix loop helix 2 (predicted)	T-CELL ACUTE LYMPHOCYTIC LEUKEMIA/STEM CELL LEUKEMIA-RELATED		Basic helix-loop-helix transcription factor;Nucleic acid binding|Transcription factor	Nucleoside, nucleotide and nucleic acid metabolism|mRNA transcription|mRNA transcription regulation
21508385	rCG20951	19.88	12.52
21906416	300649	19.84	160.93	Crtam _predicted	cytotoxic and regulatory T cell molecule (predicted)	POLIO VIRUS RECEPTOR-RELATED	CLASS-I MHC-RESTRICTED T CELL ASSOCIATED MOLECULE	Receptor|Other receptor;Defense/immunity protein|Other defense and immunity protein	Signal transduction|Cell communication|Cell adhesion-mediated signaling;Immunity and defense
21484358	117059	19.74	49.14	Calb2	calbindin 2	CALBINDIN	CALBINDIN 2	Select calcium binding protein	Intracellular signaling cascade|Signal transduction|Calcium ion homeostasis|Calcium mediated signaling;Homeostasis
21512638	rCG37338	19.61	15.66
21379420	290694	19.54	5.88	Tll _predicted	tolloid-like (predicted)	DISCOIDIN, CUB, EGF, LAMININ , AND ZINC METALLOPROTEASE DOMAIN	BONE MORPHOGENETIC PROTEIN 1	TGF-beta superfamily member;Protease|Signaling molecule|Metalloprotease|Cytokine	Proteolysis;Signal transduction|Protein metabolism and modification|Ligand-mediated signaling;Developmental processes|Mesoderm development|Cell communication|Skeletal development
21128166	rCG36913	19.4	39.9
21978364	361034	19.22	6.23	RGD1308093 _predicted	similar to FLJ00128 protein (predicted)	DBL RELATED	RHO GUANINE NUCLEOTIDE EXCHANGE FACTOR RELATED	G-protein modulator|Guanyl-nucleotide exchange factor|Select regulatory molecule	Biological process unclassified
21791340	79216	19.12	16.53	Gdf10	growth differentiation factor 10	TGF-BETA FAMILY	BONE MORPHOGENETIC PROTEIN 3, BMP3	Signaling molecule|Growth factor	Biological process unclassified
22164843	315163	19.08	23.18	LOC315163	similar to Protein UNQ9166/PRO28631 precursor
21951010	308113	19.06	9.38	Magi1	membrane associated guanylate kinase interacting protein-like 1	UNCHARACTERIZED	UNCHARACTERIZED	Molecular function unclassified	Biological process unclassified
22355627	360623	19.03	7.94	Krt25d	keratin 25D	INTERMEDIATE FILAMENT PROTEINS	KERATIN, TYPE I CYTOSKELETAL	Structural protein|Cytoskeletal protein|Intermediate filament;Miscellaneous function	Cell structure and motility|Cell structure
21919606	rCG58522	18.81	5.45			PROTEASOME SUBUNIT ALPHA/BETA	PROTEASOME SUBUNIT ALPHA TYPE 6	Protease|Other proteases	Proteolysis|Protein metabolism and modification
21924740	296571	18.68	4.45	Phpt1 _predicted	phosphohistidine phosphatase 1 (predicted)	JANUS-A/JANUS-B	JANUS-A	Molecular function unclassified	Biological process unclassified
21847122	83513	18.53	7.35	Mmp24	matrix metallopeptidase 24	MATRIX METALLOPROTEINASE	MATRIX METALLOPROTEASE 24, MMP-24	Other extracellular matrix|Metalloprotease;Extracellular matrix|Protease	Proteolysis|Protein metabolism and modification
20758329	502689	18.29	27.85	LOC502689	similar to C20orf118	NUCLEOLAR PROTEIN 7/ESTROGEN RECEPTOR COACTIVATOR-RELATED	NUCLEOLAR PROTEIN C7C	Molecular function unclassified	Biological process unclassified
22223800	171115	18.19	11.44	Pde5a	phosphodiesterase 5A, cGMP-specific	CYCLIC NUCLEOTIDE PHOSPHODIESTERASE	CGMP-SPECIFIC 3,5-CYCLIC PHOSPHODIESTERASE	Hydrolase|Phosphodiesterase	Nucleoside, nucleotide and nucleic acid metabolism|Metabolism of cyclic nucleotides;Signal transduction
22324791	362733	18.17	5.22	Etv1 _predicted	ets variant gene 1 (predicted)	ETS	ER81	Other transcription factor|Transcription factor	Nucleoside, nucleotide and nucleic acid metabolism|mRNA transcription;Signal transduction;Developmental processes;Oncogenesis|Oncogene
21946182	171109	18.16	9.67	Dusp5	dual specificity phosphatase 5	DUAL SPECIFICITY PROTEIN PHOSPHATASE	VH3 DUAL SPECIFICITY PHOSPHATASE	Kinase inhibitor;Phosphatase|Kinase modulator|Protein phosphatase|Select regulatory molecule	Intracellular signaling cascade|Protein phosphorylation;Signal transduction|Protein metabolism and modification|Protein modification|JNK cascade|MAPKKK cascade;Signal transduction
20862668	361096	17.99	23.73	Zic2 _predicted	Zic family member 2 (odd-paired homolog, Drosophila) (predicted)	ZINC FINGER PROTEIN ZIC AND GLI	ZINC FINGER PROTEIN ZIC 2 (ZINC FINGER PROTEIN OF THE CEREBELLUM 2)	Transcription factor|Zinc finger transcription factor	Nucleoside, nucleotide and nucleic acid metabolism|mRNA transcription regulation;Developmental processes|mRNA transcription|Neurogenesis|Ectoderm development
21142059	444982	17.92	6.52	Eml5	echinoderm microtubule associated protein like 5	WD-40 REPEAT PROTEIN		Molecular function unclassified	Biological process unclassified
21676505	83425	17.65	7.08	Akap12	A kinase (PRKA) anchor protein (gravin) 12	FAMILY NOT NAMED	SUBFAMILY NOT NAMED	Molecular function unclassified	Biological process unclassified
21875347	308971	17.58	2.39	Tnrc6 _predicted	trinucleotide repeat containing 6 (predicted)
21908488	499749	17.51	4.58	LOC499749	similar to RIKEN cDNA C430004E15	UNCHARACTERIZED TON-B BOX DOMAIN	TON-B BOX DOMAIN	Molecular function unclassified	Biological process unclassified
21711022	29708	17.35	1443.08	Gabra6	gamma-aminobutyric acid A receptor, alpha 6	NEUROTRANSMITTER GATED ION CHANNEL	GAMMA-AMINOBUTYRIC-ACID RECEPTOR A ALPHA SUBUNIT 1, 2, 3, 4, 5, 6	Receptor|GABA receptor|GABA receptor;Ion channel|Ligand-gated ion channel	Synaptic transmission|Signal transduction|Ion transport|Anion transport;Neuronal activities|Nerve-nerve synaptic transmission|Cell communication|Ligand-mediated signaling;Transport
21520637	317377	17.32	7.22	LOC317377	similar to JM11 protein
21891942	25269	17.28	7.89	Pvalb	parvalbumin	PARVALBUMIN ALPHA		Calmodulin related protein|Select calcium binding protein	Muscle development|Mesoderm development|Muscle contraction;Developmental processes
20761654	361432	17.26	14.68	Cdh15	cadherin 15	CADHERIN	MUSCLE-CADHERIN	Cell adhesion molecule|Cadherin	Signal transduction|Cell adhesion-mediated signaling;Cell adhesion|Cell communication
22158370	140592	17.22	6.86	Ppfia4	protein tyrosine phosphatase, receptor type, f polypeptide (PTPRF), interacting protein (liprin), alpha 4	LAR INTERACTING PROTEIN (LIP)-RELATED PROTEIN	LIP-RELATED PROTEIN (LIPRIN) ALPHA 4	Molecular function unclassified	Protein targeting;Developmental processes|Cell adhesion;Protein targeting and localization|Neurogenesis|Ectoderm development
22365047	24411	16.98	7.56	Grin2c	glutamate receptor, ionotropic, NMDA2C	IONOTROPIC GLUTAMATE RECEPTOR-RELATED	GLUTAMATE RECEPTOR, IONOTROPIC, N-METHYL D-ASPARTATE EPSILON (NMDA EPSILON)	Glutamate receptor;Ion channel|Receptor|Glutamate receptor|Ligand-gated ion channel	Other receptor mediated signaling pathway;Signal transduction|Synaptic transmission|Cell surface receptor mediated signal transduction|Signal transduction|Ion transport|Nerve-nerve synaptic transmission|Cell communication;Transport|Cation transport;Neuronal activities
21359485	311462	16.88	3.99	Btbd3 _predicted	BTB (POZ) domain containing 3 (predicted)	KELCH-RELATED PROTEINS	BTB/POZ DOMAIN CONTAINING PROTEIN 3	Molecular function unclassified	Biological process unclassified
21234148	117253	16.85	13.36	Dnah11	dynein, axonemal, heavy polypeptide 11	DYNEIN HEAVY CHAIN	AXONMEAL DYNEIN HEAVY CHAIN	Microtubule family cytoskeletal protein|Cytoskeletal protein|Microtubule binding motor protein;Hydrolase	Cell motility|Gametogenesis|Spermatogenesis and motility;Cell structure and motility|Developmental processes
21389632	314721	16.8	9.63	LOC314721		ANKYRIN REPEAT-CONTAINING	ANKYRIN REPEAT AND SAM DOMAIN-CONTAINING PROTEIN 1 (ODIN)	Miscellaneous function|Transmembrane receptor regulatory/adaptor protein	Cell surface receptor mediated signal transduction|Signal transduction|Receptor protein tyrosine kinase signaling pathway;Cell cycle;Cell proliferation and differentiation
21184334	312728	16.69	14.58	RGD1304740 _predicted	similar to Tetraspan NET-5 (predicted)	TETRASPANIN	TETRASPAN NET-5	Signaling molecule|Membrane-bound signaling molecule;Cell adhesion molecule|Other cell adhesion molecule	Signal transduction|Cell adhesion-mediated signaling;Cell adhesion|Cell communication
22406556	rCG28047	16.65	4.12
21564605	315891	16.43	4.87	RGD1309079	similar to Ab2-095
21117986	rCG45045	16.39	3.75
21614950	305848	16.31	4.35	Znf219	zinc finger protein 219	ZINC FINGER PROTEIN	ZINC FINGER PROTEIN 219	Transcription factor|Zinc finger transcription factor;Nucleic acid binding	Nucleoside, nucleotide and nucleic acid metabolism|mRNA transcription regulation;Developmental processes|mRNA transcription
21974747	rCG43046	16.27	12.31
21038470	312166	16.11	5.81	LOC312166	similar to Ca2+-dependent activator for secretion protein 2	CALCIUM-DEPENDENT ACTIVATOR PROTEIN FOR SECRETION		Other select calcium binding proteins|Select calcium binding protein	Biological process unclassified
22261213	362860	16.06	5.28	LOC362860	similar to DIP13 beta	CENTAURIN/ARF	DIP13 BETA	G-protein modulator|Other G-protein modulator|Nucleic acid binding;Select regulatory molecule	Cell surface receptor mediated signal transduction|Signal transduction|G-protein mediated signaling;Cell adhesion;Cell structure and motility
22046044	114202	15.99	7.72	Mpp3	membrane protein, palmitoylated 3 (MAGUK p55 subfamily member 3)	MEMBRANE-ASSOCIATED GUANYLATE KINASE (MAGUK)	MAGUK P55 SUBFAMILY MEMBER 3,5	Kinase|Nucleotide kinase;Cell junction protein	Protein targeting and localization|Asymmetric protein localization
21326442	266762	15.9	19.89	Mrgprf	MAS-related GPR, member F	G-PROTEIN COUPLED RECEPTOR	G-PROTEIN COUPLED RECEPTOR RTA-RELATED	G-protein coupled receptor|Receptor	Cell surface receptor mediated signal transduction|Signal transduction|G-protein mediated signaling
21390597	rCG46229	15.82	2.64
22351745	rCG30433.1	15.69	9.69
21221868	500608	15.61	5.64	LOC500608
21528795	500509	15.55	17.93	LOC500509	similar to channel-interacting PDZ domain protein isoform 1	MULTIPLE PDZ DOMAIN PROTEIN	INAD-LIKE PROTEIN (INADL)	Cytoskeletal protein;Cell junction protein|Other cell junction protein	Protein targeting and localization|Asymmetric protein localization|Protein targeting;Protein targeting and localization
21488499	25262	15.5	5.35	Itpr1	inositol 1,4,5-triphosphate receptor 1	RYANODINE RECEPTOR-RELATED	INOSITOL 1,4,5-TRISPHOSPHATE RECEPTOR	Receptor|Other ligand-gated ion channel|Other ligand-gated ion channel;Ion channel|Ligand-gated ion channel	Intracellular signaling cascade|Other neuronal activity;Muscle contraction;Cell structure and motility|Synaptic transmission|Cell motility|Signal transduction|Ion transport|Calcium mediated signaling;Transport|Stress response;Neuronal activities|Neurotransmitter release;Neuronal activities|Cation transport;Immunity and defense
22384705	24414	15.4	5	Grm1	glutamate receptor, metabotropic 1	PHEROMONE AND ODORANT RECEPTOR	METABOTROPIC GLUTAMATE RECEPTOR 1, 5 (MGLUR GROUP 1)	G-protein coupled receptor|Receptor	Cell surface receptor mediated signal transduction|Signal transduction|G-protein mediated signaling;Neuronal activities
21057796	rCG31137	15.34	2.96			UNCHARACTERIZED	UNCHARACTERIZED	Molecular function unclassified	Biological process unclassified
22251899	294232	15.3	5.6	Ddx16	DEAH (Asp-Glu-Ala-His) box polypeptide 16	ATP-DEPENDENT RNA HELICASE		RNA helicase|Helicase|Nucleic acid binding	Nucleoside, nucleotide and nucleic acid metabolism|Pre-mRNA processing|mRNA splicing
21358302	81008	15.29	9.07	Itga7	integrin alpha 7	INTEGRIN ALPHA	INTEGRIN ALPHA-6	Cell adhesion molecule|Other cell adhesion molecule	Cell adhesion
21334317	305705	15.28	4.44	RGD1311897 _predicted	similar to CDNA sequence BC019794 (predicted)	LEUCINE-RICH TRANSMEMBRANE PROTEINS	LEUCINE-RICH REPEAT CONTAINING PROTEIN 3, LRRC3	Receptor;Extracellular matrix	Cell surface receptor mediated signal transduction|Signal transduction|G-protein mediated signaling
22100064	85327	15.24	5.25	Lin7a	lin-7 homolog a (C. elegans)	FAMILY NOT NAMED	LIN-7-LIKE PROTEINS	Other cell junction protein|Cell adhesion molecule;Cell junction protein	Cell adhesion;Neuronal activities|Cell structure|Other neuronal activity;Cell structure and motility
21706315	300444	15.24	64.31	Rgl3 _predicted	ral guanine nucleotide dissociation stimulator-like 3 (predicted)	GUANINE NUCLEOTIDE EXCHANGE FACTOR	RAL GUANINE NUCLEOTIDE DISSOCIATION STIMULATOR LIKE 3, RGL3	G-protein modulator|Guanyl-nucleotide exchange factor|Select regulatory molecule	Cell surface receptor mediated signal transduction|Signal transduction|Receptor protein tyrosine kinase signaling pathway|G-protein mediated signaling;Signal transduction
21909904	266806	15.21	5.06	Rab6ip2	Rab6 interacting protein 2	RAB6-INTERACTING PROTEIN 2/ELKS/ERC/CAST	ERC PROTEIN 1/CAST2	G-protein modulator;Membrane traffic protein|Select regulatory molecule	General vesicle transport|Intracellular protein traffic
21064015	362205	15.11	9.74	LOC362205	similar to Shb-like adapter protein, Shf - human	FAMILY NOT NAMED	SUBFAMILY NOT NAMED	Molecular function unclassified	Biological process unclassified
20811722	363235	15.07	10.92	Als2	amyotrophic lateral sclerosis 2 (juvenile)	REGULATOR OF CHROMOSOME CONDENSATION	ALSIN (AMYOTROPHIC LATERAL SCLEROSIS PROTEIN 2)	G-protein modulator|Guanyl-nucleotide exchange factor|Select regulatory molecule	Signal transduction|Mitosis|Intracellular signaling cascade;Cell cycle
20909262	65048	14.99	389.11	LOC497668|Fath2	fat tumor suppressor homolog 2 (Drosophila)	CADHERIN	FAT CADHERIN-RELATED	Cell adhesion molecule|Cadherin	Neurogenesis;Developmental processes|Cell adhesion-mediated signaling;Cell adhesion;Developmental processes|Signal transduction|Muscle development;Developmental processes|Mesoderm development|Cell communication|Heart development|Ectoderm development
20808533	361032	14.98	4.75	RGD1310110 _predicted	similar to 3632451O06Rik protein (predicted)	FAMILY NOT NAMED	SUBFAMILY NOT NAMED	Molecular function unclassified	Biological process unclassified
21937917	307900	14.9	12.11	Kcng4 _predicted	potassium voltage-gated channel, subfamily G, member 4 (predicted)	VOLTAGE-GATED POTASSIUM CHANNEL	VOLTAGE-GATED POTASSIUM CHANNEL PROTEIN KV6	Voltage-gated potassium channel|Voltage-gated ion channel|Ion channel	Transport|Ion transport|Cation transport;Blood circulation and gas exchange
22317727	312439	14.81	3.52	RGD1309766 _predicted	similar to hypothetical protein FLJ13910 (predicted)	MACROPHAGE ERYTHROBLAST ATTACHER-RELATED	SPORULATION PROTEIN RMD5-RELATED (GLUCOSE-INDUCED DEGRADATION PROTEIN 2)	Molecular function unclassified	Biological process unclassified
21564162	300807	14.78	5.25	Rora _predicted	RAR-related orphan receptor alpha (predicted)	NUCLEAR HORMONE RECEPTOR	RAR-RELATED ORPHAN RECEPTOR (ROR)	Receptor|Nuclear hormone receptor;Nucleic acid binding|Nuclear hormone receptor;Transcription factor	Nucleoside, nucleotide and nucleic acid metabolism|Embryogenesis|mRNA transcription regulation;Signal transduction;Developmental processes|mRNA transcription
22029315	rCG20294	14.77	5.97			HISTONE H3		Histone|Nucleic acid binding	Nucleoside, nucleotide and nucleic acid metabolism|Chromatin packaging and remodeling
21187149	170818	14.69	5.25	Icmt	isoprenylcysteine carboxyl methyltransferase	PROTEIN-S ISOPRENYLCYSTEINE O-METHYLTRANSFERASE		Methyltransferase|Transferase	Other signal transduction|Protein metabolism and modification|Protein modification|Protein methylation;Signal transduction
22423969	292130	14.68	13.59	RGD1310668 _predicted	similar to expressed sequence AU041783 (predicted)	FAMILY NOT NAMED	SUBFAMILY NOT NAMED	Molecular function unclassified	Biological process unclassified
21149083	499010	14.67	9.2	CPG2	CPG2 protein	SPECTRIN-LIKE CELL STRUCTURE PROTEIN	SPECTRIN-LIKE NUCLEAR ENVELOPE PROTEIN	Molecular function unclassified	Biological process unclassified
21400381	24718	14.63	6.51	Reln	reelin	REELIN		Serine protease|Protease	Neurogenesis|Ectoderm development|Developmental processes
22393536	rCG21609	14.6	5.68
21331864	287585	14.56	3.51	Ppm1d _predicted	protein phosphatase 1D magnesium-dependent, delta isoform (predicted)	PROTEIN PHOSPHATASE 2C	PROTEIN PHOSPHATASE 2C DELTA ISOFORM	Phosphatase|Protein phosphatase	Intracellular signaling cascade|Protein phosphorylation;Signal transduction|Protein metabolism and modification|Other intracellular signaling cascade|Protein modification|MAPKKK cascade;Signal transduction
21494284	299762	14.52	4.63	RGD1309848 _predicted	similar to RIKEN cDNA D330034A10 gene (predicted)	O-LINKED N-ACETYLGLUCOSAMINE TRANSFERASE, OGT	O-LINKED N-ACETYLGLUCOSAMINE TRANSFERASE, OGT	Transferase|Glycosyltransferase	Protein metabolism and modification|Protein modification|Cell communication|Protein glycosylation;Signal transduction
21954151	29157	14.47	6.51	Ccng2 _predicted	cyclin G2 (predicted)	CYCLINS	CYCLIN G	Kinase modulator|Kinase activator|Select regulatory molecule	Cell cycle control;Cell cycle|Cell cycle|Mitosis;Cell proliferation and differentiation
21175586	360760	14.47	6.91	LOC360760		FAMILY NOT NAMED	SUBFAMILY NOT NAMED	Molecular function unclassified	Biological process unclassified
22205035	60352	14.45	11.53	Mapk12	mitogen-activated protein kinase 12	CDC2-RELATED KINASE	P38 MAPK	Kinase|Non-receptor serine/threonine protein kinase|Protein kinase	Intracellular signaling cascade|Protein phosphorylation;Signal transduction|MAPKKK cascade|Protein metabolism and modification|Protein modification
20780018	499877	14.43	2.62	LOC499877	similar to ubiquitin-protein ligase E3-alpha	UBIQUITIN LIGASE E3 ALPHA-RELATED	UBIQUITIN LIGASE E3 ALPHA	Ubiquitin-protein ligase|Ligase	Proteolysis|Protein metabolism and modification
22363284	501998	14.43	68.97	LOC501998	similar to cerebellin 3	CEREBELLIN-RELATED	CEREBELLIN 3	Peptide hormone|Signaling molecule|Neuropeptide	Other neuronal activity;Homeostasis|Neuronal activities
22199769	312974	14.41	11.15	Chd7 _predicted	chromodomain helicase DNA binding protein 7 (predicted)	ATP-DEPENDENT HELICASE SMARCA (SWI/SNF-RELATED MATRIX-ASSOCIATED ACTIN-DEPENDENT REGULATOR OF CHROMATIN A)-RELATED	CHROMODOMAIN HELICASE DNA BINDING PROTEIN	DNA helicase|Helicase|Nucleic acid binding	Nucleoside, nucleotide and nucleic acid metabolism|mRNA transcription|mRNA transcription regulation
22288914	316376	14.27	3.29	Inpp1	inositol polyphosphate-1-phosphatase	INOSITOL MONOPHOSPHATASE	INOSITOL POLYPHOSPHATE-1-PHOSPHATASE	Phosphatase|Other phosphatase	Cell surface receptor mediated signal transduction|Phosphate metabolism;Signal transduction|G-protein mediated signaling
21883661	290847	14.26	11.94	LOC290847	hypothetical LOC290847
21681013	308173	14.23	6	Kif13a _predicted	kinesin family member 13A (predicted)	KINESIN HEAVY CHAIN	KINESIN 13	Microtubule family cytoskeletal protein|Microtubule binding motor protein|Cytoskeletal protein	General vesicle transport;Cell cycle|Mitosis|Intracellular protein traffic
21443998	315333	14.22	6.2	Atf7 _predicted	activating transcription factor 7 (predicted)	CYCLIC-AMP RESPONSE ELEMENT BINDING PROTEIN-RELATED	CYCLIC-AMP-DEPENDENT TRANSCRIPTION FACTOR ATF7	Transcription factor|Other transcription factor;Nucleic acid binding	Nucleoside, nucleotide and nucleic acid metabolism|Intracellular signaling cascade|mRNA transcription regulation;Signal transduction|mRNA transcription
22318725	406866	14.2	26.31	Ly6g6e	lymphocyte antigen 6 complex, locus G6E
21656955	287637	14.15	5.84	RGD1306138	similar to cDNA sequence BC034054	FAMILY NOT NAMED	SUBFAMILY NOT NAMED	Molecular function unclassified	Biological process unclassified
21850395	299636	14.04	5.76	Tle2	transducin-like enhancer of split 2, homolog of Drosophila E(spl)	GROUCHO-RELATED	TRANSDUCIN-LIKE ENHANCER PROTEIN (GROUCHO-RELATED PROTEIN)	Transcription factor|Transcription cofactor	Nucleoside, nucleotide and nucleic acid metabolism|mRNA transcription regulation;Developmental processes|mRNA transcription
21489690	314627	14.02	5.69	RGD1305038 _predicted	similar to Serine/threonine-protein kinase SNK (Serum inducible kinase) (predicted)	CALCIUM/CALMODULIN-DEPENDENT PROTEIN KINASE-RELATED	POLO-LIKE KINASE RELATED	Kinase|Non-receptor serine/threonine protein kinase|Protein kinase	Protein phosphorylation;Signal transduction|Intracellular signaling cascade;Developmental processes|Protein metabolism and modification|Embryogenesis;Cell proliferation and differentiation|Protein modification
21430735	315907	13.98	9.25	LOC315907	similar to Nck-interacting kinase-like embryo specific kinase	MAPKK-RELATED SERINE/THREONINE PROTEIN KINASES	NIK-RELATED KINASE, NRK	Kinase|Protein kinase;Transferase	Protein metabolism and modification|Protein modification|Protein phosphorylation;Phosphate metabolism;Other metabolism
20754790	365382	13.96	8.16	Inpp5a _predicted	inositol polyphosphate-5-phosphatase A (predicted)	TYPE I INOSITOL-1,4,5-TRISPHOSPHATE 5-PHOSPHATASE	TYPE I INOSITOL-1,4,5-TRISPHOSPHATE 5-PHOSPHATASE	Phosphatase|Other phosphatase	Other neuronal activity|Neuronal activities
21069455	315047	13.91	4.58	Laptm4b	lysosomal-associated protein transmembrane 4B	LYSOSOMAL-ASSOCIATED TRANSMEMBRANE PROTEIN	LYSOSOMAL-ASSOCIATED TRANSMEMBRANE PROTEIN 4 BETA|	Transporter	Biological process unclassified
20775644	363554	13.91	7.22	LOC363554	similar to hypothetical protein 4732467B22	STEREOCILIN RELATED	MEGAKARYOCYTE POTENTIATING FACTOR RELATED	Extracellular matrix|Extracellular matrix glycoprotein	Signal transduction|Ligand-mediated signaling;Cell adhesion;Developmental processes|Other developmental process|Cell communication
21943154	84484	13.87	4.04	Slc4a4	solute carrier family 4, member 4	ANION EXCHANGE PROTEIN	SODIUM BICARBONATE COTRANSPORTER (NBC1, 4)	Transporter|Other transporter	Transport|Ion transport|Cation transport;Homeostasis
21407457	25327	13.7	5.16	Kcnc1	potassium voltage gated channel, Shaw-related subfamily, member 1	VOLTAGE-GATED POTASSIUM CHANNEL	VOLTAGE-GATED POTASSIUM CHANNEL PROTEIN KV3	Voltage-gated potassium channel|Voltage-gated ion channel|Ion channel	Synaptic transmission|Signal transduction|Ion transport|Cell communication;Transport|Cation transport;Neuronal activities
21474345	499010	13.66	7.58	CPG2	CPG2 protein	SPECTRIN-LIKE CELL STRUCTURE PROTEIN	SPECTRIN-LIKE NUCLEAR ENVELOPE PROTEIN	Molecular function unclassified	Biological process unclassified
21158818	301285	13.66	32.28	Tcfap2b _predicted	transcription factor AP-2 beta (predicted)	TRANSCRIPTION FACTOR AP-2	TRANSCRIPTION FACTOR AP-2 BETA	Other transcription factor|Transcription factor	Nucleoside, nucleotide and nucleic acid metabolism|mRNA transcription regulation;Developmental processes|mRNA transcription|Ectoderm development;Oncogenesis
21896994	300129	13.57	4.17	Cerk _predicted	ceramide kinase (predicted)	SPHINGOSINE KINASE	CERAMIDE KINASE	Kinase|Carbohydrate kinase;Kinase|Other kinase	Signal transduction|Other signal transduction
21041306	171044	13.53	3.9	Sstr3|SSTR	somatostatin receptor 3	G-PROTEIN COUPLED RECEPTOR	SOMATOSTATIN RECEPTOR	G-protein coupled receptor|Receptor	Cell surface receptor mediated signal transduction|Signal transduction|G-protein mediated signaling;Cell proliferation and differentiation
21869062	360760	13.47	5.29	LOC360760		FAMILY NOT NAMED	SUBFAMILY NOT NAMED	Molecular function unclassified	Biological process unclassified
22337846	81717	13.4	4.84	Ctbp2	C-terminal binding protein 2	2-HYDROXYACID DEHYDROGENASE	2-HYDROXYACID DEHYDROGENASE C-TERMINAL BINDING PROTEIN	Transcription factor|Dehydrogenase|Transcription cofactor;Oxidoreductase	Amino acid biosynthesis|Amino acid metabolism
21108337	rCG47391	13.39	3.87
21783635	311029	13.32	10.38	Neb _predicted	nebulin (predicted)	NEBULIN	NEBULIN	Non-motor actin binding protein|Cytoskeletal protein|Actin binding cytoskeletal protein	Muscle contraction
22241205	94188	13.23	3.63	Zfp423	zinc finger protein 423	ZINC FINGER PROTEINS	EARLY B-CELL FACTOR ASSOCIATED ZINC FINGER PROTEIN	Transcription factor|Zinc finger transcription factor|KRAB box transcription factor	Biological process unclassified
21380544	65272	13.18	7.69	Kcnk10	potassium channel, subfamily K, member 10	POTASSIUM CHANNEL, SUBFAMILY K	POTASSIUM CHANNEL SUBFAMILY K MEMBER 10 (OUTWARD RECTIFYING POTASSIUM CHANNEL PROTEIN TREK-2)	Voltage-gated potassium channel|Voltage-gated ion channel|Ion channel	Transport|Ion transport|Cation transport
22346359	25417	13.17	4.57	Dpysl4	dihydropyrimidinase-like 4	AMINOHYDROLASE	DIHYDROPYRIMIDINASE	Hydrolase|Other hydrolase	Nucleoside, nucleotide and nucleic acid metabolism
21919019	60395	13.17	6.73	Trpc3	transient receptor potential cation channel, subfamily C, member 3	TRANSIENT RECEPTOR POTENTIAL CHANNEL	TRANSIENT RECEPTOR POTENTIAL CHANNEL 3	Other ion channel|Ion channel	Intracellular signaling cascade|Vision|Signal transduction|Ion transport|Calcium mediated signaling;Transport|Cation transport;Sensory perception
21109176	50672	13.16	6.22	Ednrb	endothelin receptor type B	G-PROTEIN COUPLED RECEPTOR	ENDOTHELIN RECEPTOR	G-protein coupled receptor|Receptor	Intracellular signaling cascade|Neurogenesis;Blood circulation and gas exchange|Cell surface receptor mediated signal transduction|Signal transduction|Regulation of vasoconstriction, dilation;Cell proliferation and differentiation|G-protein mediated signaling;Signal transduction|Ectoderm development|Calcium mediated signaling;Muscle contraction;Developmental processes
22112008	rCG56742	13.16	3.04			SET DOMAIN PROTEINS	SET DOMAIN PROTEIN	Methyltransferase|Nucleic acid binding|Other DNA-binding protein;Transferase	Nucleoside, nucleotide and nucleic acid metabolism|Chromatin packaging and remodeling
20708459	300807	13.15	4.84	Rora _predicted	RAR-related orphan receptor alpha (predicted)	NUCLEAR HORMONE RECEPTOR	RAR-RELATED ORPHAN RECEPTOR (ROR)	Receptor|Nuclear hormone receptor;Nucleic acid binding|Nuclear hormone receptor;Transcription factor	Nucleoside, nucleotide and nucleic acid metabolism|Embryogenesis|mRNA transcription regulation;Signal transduction;Developmental processes|mRNA transcription
21446484	619550	13.15	4.31	Gpr153	G protein-coupled receptor 153	G PROTEIN-COUPLED RECEPTOR 153	SUBFAMILY NOT NAMED	Molecular function unclassified	Biological process unclassified
21290177	rCG52104	13.14	5.14
22383863	rCG60505	13.14	11.64
21346889	rCG40732	12.98	3.58
21686638	117052	12.95	5.71	Kcnj12	potassium inwardly-rectifying channel, subfamily J, member 12	INWARD RECTIFIER POTASSIUM CHANNEL	ATP-SENSITIVE INWARD RECTIFIER POTASSIUM CHANNEL 12 (KIR2.2)(IRK2)	Voltage-gated potassium channel|Voltage-gated ion channel|Ion channel	Action potential propagation|Transport|Ion transport|Cation transport;Neuronal activities
21509909	315882	12.9	6.79	Zic4 _predicted	zinc finger protein of the cerebellum 4 (predicted)	ZINC FINGER PROTEIN ZIC AND GLI	ZINC FINGER PROTEIN ZIC 4 (ZINC FINGER PROTEIN OF THE CEREBELLUM 4)	Transcription factor|Zinc finger transcription factor	Nucleoside, nucleotide and nucleic acid metabolism|mRNA transcription regulation;Developmental processes|mRNA transcription|Neurogenesis|Ectoderm development
21936572	83839	12.88	5.94	Calb1	calbindin 1	CALBINDIN	CALBINDIN	Select calcium binding protein	Intracellular signaling cascade|Signal transduction|Calcium ion homeostasis|Calcium mediated signaling;Homeostasis
21322489	rCG21835	12.84	4.98
22099049	313756	12.82	5.76	RGD1304675 _predicted	similar to FLJ00414 protein (predicted)	PHOSPHOLIPASE C-RELATED	PHOSPHOLIPASE C-RELATED	Lipase|Hydrolase|Phospholipase;Select calcium binding protein	Cell surface receptor mediated signal transduction|G-protein mediated signaling|Phospholipid metabolism;Lipid, fatty acid and steroid metabolism|Lipid, fatty acid and steroid metabolism|Lipid metabolism;Signal transduction
20907492	316561	12.82	5.24	RGD1311951 _predicted	similar to sphingosine kinase type 1-interacting protein (predicted)	A KINASE ANCHOR PROTEIN	SPHINGOSINE KINASE TYPE 1-INTERACTING PROTEIN	Kinase modulator|Select regulatory molecule	Intracellular signaling cascade|Signal transduction|Protein targeting|Other intracellular signaling cascade;Signal transduction|Cell communication;Protein targeting and localization
21316941	361169	12.74	2.98	Letm2	leucine zipper-EF-hand containing transmembrane protein 2	LEUCINE ZIPPER-EF-HAND CONTAINING TRANSMEMBRANE PROTEIN	LEUCINE ZIPPER-EF-HAND CONTAINING TRANSMEMBRANE PROTEIN	Calmodulin related protein;Select calcium binding protein|Annexin|Select calcium binding protein	Biological process unclassified
21911416	rCG50818	12.73	6.95
21314056	rCG51139	12.53	3.83
21081423	117101	12.51	4.33	Kcnc3	potassium voltage gated channel, Shaw-related subfamily, member 3	VOLTAGE-GATED POTASSIUM CHANNEL	VOLTAGE-GATED POTASSIUM CHANNEL PROTEIN KV3	Voltage-gated potassium channel|Voltage-gated ion channel|Ion channel	Synaptic transmission|Signal transduction|Ion transport|Cell communication;Transport|Cation transport;Neuronal activities
21324299	rCG38456	12.5	5.41
21012742	498698	12.45	14.39	LOC498698
22028751	290880	12.44	8.36	Adprhl1	ADP-ribosylhydrolase like 1	TBC1 DOMAIN FAMILY MEMBER GTPASE-ACTIVATING PROTEIN	ADP-RIBOSYLARGININE HYDROLASE	Hydrolase	Biological process unclassified
21996596	316275	12.36	4.29	RGD1311710	similar to putative membrane steroid receptor	ADIPOR/PROGESTIN RECEPTOR-RELATED	MEMBRANE PROGESTIN RECEPTOR BETA	G-protein coupled receptor|Receptor	Cell surface receptor mediated signal transduction|Fatty acid metabolism;Lipid, fatty acid and steroid metabolism|Lipid, fatty acid and steroid metabolism|Lipid metabolism;Signal transduction
21448149	363089	12.29	3.12	RGD1311456 _predicted	similar to RIKEN cDNA B230380D07 (predicted)	UNCHARACTERIZED	UNCHARACTERIZED	Molecular function unclassified	Biological process unclassified
21341919	288042	12.27	3.08	RGD1311861 _predicted	similar to hypothetical protein MGC19444 (predicted)	SPRY DOMAIN CONTAINING SOCS BOX PROTEIN		Molecular function unclassified	Signal transduction|Intracellular signaling cascade;Homeostasis|Cell surface receptor mediated signal transduction;Signal transduction
21875464	301271	12.26	3.82	LOC301271	similar to OTTHUMP00000016566	PATCHED-RELATED	PATCHED-RELATED	Molecular function unclassified	Biological process unclassified
21389880	498398	12.23	4.4	LOC498398	similar to selenoprotein SelM
21907880	266600	12.22	4.81	Pippin	RNA-binding protein pippin	CALCIUM-REGULATED HEAT STABLE PROTEIN CRHSP-24-RELATED	CALCIUM-REGULATED HEAT STABLE PROTEIN CRHSP-24	Nucleic acid binding|Other RNA-binding protein	Intracellular signaling cascade|Nucleoside, nucleotide and nucleic acid metabolism;Signal transduction|Calcium mediated signaling;Other metabolism
21294428	311328	12.19	2.48	RGD1308697	similar to hypothetical protein FLJ10579	UNCHARACTERIZED		Molecular function unclassified	Biological process unclassified
21480570	252920	12.18	6.85	Olfm3	olfactomedin 3	OLFACTOMEDIN-RELATED	NOELIN	Receptor	Signal transduction|Neurogenesis|Cell surface receptor mediated signal transduction;Developmental processes|Ectoderm development
20816483	307395	12.14	5.19	LOC307395	similar to mKIAA0843 protein	LIM DOMAIN	ABLIM	Actin binding cytoskeletal protein;Miscellaneous function|Structural protein|Cytoskeletal protein	Cell motility|Neurogenesis;Cell structure and motility|Ectoderm development|Developmental processes
22241615	rCG38862	12.12	2.48
22346264	313681	12.1	5.04	RGD1311416 _predicted	similar to hypothetical protein MGC37548 (predicted)	LEUCINE-RICH TRANSMEMBRANE PROTEINS		Receptor;Extracellular matrix	Biological process unclassified
22395087	rCG46507	12.03	5.97
22419492	363111	12.02	3.68	RGD1308746 _predicted	similar to Down syndrome critical region protein 6 (predicted)
20807913	60664	11.99	9.99	Pik3r3	phosphatidylinositol 3 kinase, regulatory subunit, polypeptide 3	PHOSPHATIDYLINOSITOL 3-KINASE REGULATORY SUBUNIT		Molecular function unclassified	Biological process unclassified
21114509	295430	11.89	5.78	Ndst3 _predicted	N-deacetylase/N-sulfotransferase (heparan glucosaminyl) 3 (predicted)	HEPARAN SULFATE SULFOTRANSFERASE	HEPARAN SULFATE N-DEACETYLASE/N-SULFOTRANSFERASE	Transferase|Other transferase	Other polysaccharide metabolism;Protein metabolism and modification|Protein modification;Sulfur metabolism;Signal transduction;Immunity and defense;Developmental processes|Carbohydrate metabolism
22069433	291567	11.82	2.95	Ppargc1b	peroxisome proliferative activated receptor, gamma, coactivator 1 beta	PEROXISOME PROLIFERATOR ACTIVATED RECEPTOR GAMMA COACTIVATOR 1 (PGC-1)-RELATED	PEROXISOME PROLIFERATOR ACTIVATED RECEPTOR GAMMA COACTIVATOR 1 BETA (PGC-1 BETA)	Transcription factor|Transcription cofactor	Regulation of lipid, fatty acid and steroid metabolism;Nucleoside, nucleotide and nucleic acid metabolism|mRNA transcription|Other homeostasis activities|Lipid, fatty acid and steroid metabolism|mRNA transcription regulation;Homeostasis
21890497	305535	11.78	9.64	Meis1 _predicted	Meis1, myeloid ecotropic viral integration site 1 homolog (predicted)	HOMEOBOX PROTEIN	HOMEOBOX PROTEIN MEIS	Transcription factor|Homeobox transcription factor;Nucleic acid binding	Nucleoside, nucleotide and nucleic acid metabolism|mRNA transcription|mRNA transcription regulation;Developmental processes;Cell proliferation and differentiation;Oncogenesis
20721131	25031	11.71	5.76	Plcb4	phospholipase C, beta 4	PHOSPHOLIPASE C-RELATED	PHOSPHOLIPASE C BETA 4	G-protein modulator|Signaling molecule|Guanyl-nucleotide exchange factor;Hydrolase;Select calcium binding protein|Other signaling molecule;Select regulatory molecule	Intracellular signaling cascade|Lipid, fatty acid and steroid metabolism|Lipid metabolism;Signal transduction
21583380	500578	11.68	5.53	LOC500578	similar to BC003277 protein
20848364	rCG26435	11.67	6.9
21569515	rCG63529	11.61	3.12
20875490	316573	11.6	4.54	LOC316573	similar to Dner protein	EGF-LIKE DOMAIN PROTEIN	DELTA-NOTCH-LIKE EGF REPEAT-CONTAINING TRANSMEMBRANE	Receptor;Signaling molecule|Membrane-bound signaling molecule;Transcription factor	Nucleoside, nucleotide and nucleic acid metabolism|mRNA transcription regulation;Signal transduction|mRNA transcription|Neurogenesis;Cell proliferation and differentiation|Ectoderm development|Cell communication;Developmental processes
21802439	498429	11.58	5.01	LOC498429	similar to RIKEN cDNA 4931440F15 gene	WD-40 REPEAT PROTEIN		Molecular function unclassified	Biological process unclassified
21927311	365823	11.57	3.69	Fstl5 _predicted	ollistatin-like 5 (predicted)	FOLLISTATIN		Select regulatory molecule	Homeostasis
22104765	287450	11.57	4.03	Slc16a11 _predicted	solute carrier family 16 (monocarboxylic acid transporters), member 11 (predicted)	MONOCARBOXYLATE TRANSPORTER	MONOCARBOXYLATE TRANSPORTER 13	Transporter|Other transporter	Transport|Ion transport|Cation transport
21017333	304195	11.55	242.54	Pcp2	Purkinje cell protein 2 (L7)
21603706	84031	11.53	11.24	Chn2	chimerin (chimaerin) 2	CHIMERIN-RELATED RHO- GTPASE-ACTIVATING PROTEIN	ALPHA CHIMERIN (RHO- GTPASE-ACTIVATING PROTEIN 3)	G-protein modulator|Other G-protein modulator|Select regulatory molecule	Intracellular signaling cascade|Signal transduction|Other intracellular signaling cascade
22202598	307865	11.53	3.77	Cntnap4 _predicted	contactin associated protein 4 (predicted)	DISCOIDIN, CUB, EGF, LAMININ , AND ZINC METALLOPROTEASE DOMAIN	CASPR4	Membrane-bound signaling molecule|Receptor|Other signaling molecule;Signaling molecule|Other receptor;Signaling molecule	Synaptic transmission|Signal transduction|Cell communication|Cell adhesion-mediated signaling;Cell adhesion;Neuronal activities
20879090	287532	11.45	4.34	RGD1305819 _predicted	similar to hypothetical protein MGC28931 (predicted)
22394020	rCG60951.1	11.32	5.91
22364806	rCG43900	11.29	8.16
21507465	309419	11.28	4.12	Pip5k1a	phosphatidylinositol-4-phosphate 5-kinase, type 1 alpha	PHOSPHATIDYLINOSITOL-4-PHOSPHATE 5-KINASE	PHOSPHATIDYLINOSITOL-4-PHOSPHATE 5-KINASE TYPE I	Kinase|Other kinase	Cell surface receptor mediated signal transduction|Phospholipid metabolism;Signal transduction|G-protein mediated signaling|Lipid, fatty acid and steroid metabolism
21901444	293571	11.26	2.18	Zranb1 _predicted	zinc finger, RAN-binding domain containing 1 (predicted)	FAMILY NOT NAMED	SUBFAMILY NOT NAMED	Molecular function unclassified	Biological process unclassified
21573773	444982	11.22	3.83	Eml5	echinoderm microtubule associated protein like 5	WD-40 REPEAT PROTEIN		Molecular function unclassified	Biological process unclassified
21892209	298168	11.2	3.81	LOC298168	similar to Ten-m1	TENEURIN AND N-ACETYLGLUCOSAMINE-1-PHOSPHODIESTER ALPHA-N-ACETYLGLUCOSAMINIDASE	TENEURIN-1	Membrane-bound signaling molecule|Receptor|Other signaling molecule;Signaling molecule|Other receptor;Signaling molecule	Intracellular signaling cascade|Neurogenesis;Developmental processes|Cell adhesion-mediated signaling;Developmental processes|Signal transduction|Anterior/posterior patterning;Developmental processes|Mesoderm development|Cell communication|Other intracellular signaling cascade;Signal transduction|Ectoderm development
20914841	117265	11.18	4.21	Pex6	peroxisomal biogenesis factor 6	AAA-FAMILY ATPASE	PEROXISOME ASSEMBLY FACTOR-2 (PEROXISOMAL-TYPE ATPASE 1)	Molecular function unclassified	Peroxisome transport|Intracellular protein traffic
20891526	60449	11.15	4.64	Gnb3	guanine nucleotide binding protein, beta 3	GUANINE NUCLEOTIDE-BINDING PROTEIN BETA (G PROTEIN BETA)	GUANINE NUCLEOTIDE-BINDING PROTEIN BETA 3 (G PROTEIN BETA3)	G-protein|Large G-protein;Hydrolase|Select regulatory molecule	Cell surface receptor mediated signal transduction|Signal transduction|G-protein mediated signaling;Sensory perception
21887033	497981	11.15	2.52	LOC497981	similar to RIKEN cDNA 5530600A18	ANKYRIN REPEAT-CONTAINING	ANK REPEAT-CONTAINING	Molecular function unclassified	Biological process unclassified
22329946	rCG46801	11.11	8.2
21486696	64628	11.07	28.16	Hes3	hairy and enhancer of split 3 (Drosophila)	BASIC HELIX-LOOP-HELIX TRANSCRIPTION FACTOR, HES-RELATED	TRANSCRIPTION FACTOR HES-3(RODENT)	Basic helix-loop-helix transcription factor;Nucleic acid binding|Transcription factor	Nucleoside, nucleotide and nucleic acid metabolism|mRNA transcription regulation;Developmental processes|mRNA transcription|Neurogenesis|Ectoderm development
21916582	rCG42638	11.07	6.42
21806483	310749	11	2.73	RGD1307231 _predicted	similar to mKIAA3002 protein (predicted)	FAMILY NOT NAMED	SUBFAMILY NOT NAMED	Molecular function unclassified	Biological process unclassified
21684370	rCG58926	10.99	8.62
21868360	308976	10.98	2.08	RGD1304823	similar to RIKEN cDNA 3110005O21	HYPOXIA-INDUCIBLE FACTOR 1 ALPHA INHIBITOR-RELATED	UNCHARACTERIZED	Molecular function unclassified	Biological process unclassified
20905077	360760	10.92	8.95	LOC360760		FAMILY NOT NAMED	SUBFAMILY NOT NAMED	Molecular function unclassified	Biological process unclassified
21508730	289270	10.9	6.79	LOC289270	similar to hypothetical protein FLJ40773	PHOSPHOLIPASE D - RELATED	PHOSPHOLIPASE D - RELATED	Lipase|Hydrolase|Phospholipase	Lipid metabolism|Lipid, fatty acid and steroid metabolism
21324693	309611	10.87	34.23	G7c	G7c protein	NG37	NG37	Molecular function unclassified	Biological process unclassified
21060830	298944	10.82	3.56	Gpr22 _predicted	G protein-coupled receptor 22 (predicted)	G-PROTEIN COUPLED RECEPTOR	G-PROTEIN RECEPTOR 22	G-protein coupled receptor|Receptor	Cell surface receptor mediated signal transduction|Signal transduction|G-protein mediated signaling
22358111	rCG31407	10.81	3.7			FAMILY NOT NAMED	SUBFAMILY NOT NAMED	Molecular function unclassified	Biological process unclassified
21625166	rCG22720.1	10.8	4.76
22204069	314721	10.76	5.34	LOC314721	similar to cajalin 2 isoform a	ANKYRIN REPEAT-CONTAINING	ANKYRIN REPEAT AND SAM DOMAIN-CONTAINING PROTEIN 1 (ODIN)	Miscellaneous function|Transmembrane receptor regulatory/adaptor protein	Cell surface receptor mediated signal transduction|Signal transduction|Receptor protein tyrosine kinase signaling pathway;Cell cycle;Cell proliferation and differentiation
21617823	81679	10.74	3.17	Jup	junction plakoglobin	BETA CATENIN-RELATED ARMADILLO REPEAT-CONTAINING	PLAKOGLOBIN	Other signaling molecule;Cell adhesion molecule;Cytoskeletal protein|Signaling molecule	Cell adhesion-mediated signaling|Signal transduction|Cell communication
21126865	58959	10.72	4.43	Crhr1	corticotropin releasing hormone receptor 1	G-PROTEIN COUPLED RECEPTOR	CORTICOTROPIN RELEASING FACTOR RECEPTOR	G-protein coupled receptor|Receptor	Cell surface receptor mediated signal transduction|Signal transduction|G-protein mediated signaling;Neuronal activities|Other neuronal activity;Homeostasis
21213403	300446	10.7	2.86	RGD1308754 _predicted	similar to RIKEN cDNA E430039K05 gene (predicted)	ZINC FINGER PROTEIN		Transcription factor|Other DNA-binding protein|Zinc finger transcription factor;Nucleic acid binding	Nucleoside, nucleotide and nucleic acid metabolism|mRNA transcription|mRNA transcription regulation
21214111	306570	10.68	4.22	Ank1	ankyrin 1, erythroid	ANKYRIN REPEAT-CONTAINING	ANKYRIN 1	Non-motor actin binding protein;Miscellaneous function|Signaling molecule|Actin binding cytoskeletal protein|Other signaling molecule;Cytoskeletal protein|Transmembrane receptor regulatory/adaptor protein	Cell structure and motility|Cell structure
21719823	297748	10.67	4.36	Jph1 _predicted	junctophilin 1 (predicted)	FAMILY NOT NAMED	JUNCTOPHILIN-RELATED	Molecular function unclassified	Biological process unclassified
21381941	29689	10.56	3.73	Gabrd	gamma-aminobutyric acid A receptor, delta	NEUROTRANSMITTER GATED ION CHANNEL	GAMMA-AMINOBUTYRIC-ACID RECEPTOR A DELTA SUBUNIT (GABA A DELTA)	Receptor|GABA receptor|GABA receptor;Ion channel|Ligand-gated ion channel	Synaptic transmission|Signal transduction|Ion transport|Anion transport;Neuronal activities|Nerve-nerve synaptic transmission|Cell communication|Ligand-mediated signaling;Transport
21182372	rCG31228	10.54	3.57
20942783	365191	10.52	8.86	RGD1305050 _predicted	similar to RIKEN cDNA 1500016L11 (predicted)	SNF7-RELATED	SNF7-LIKE PROTEIN (BC-2) (PUTATIVE BREAST ADENOCARCINOMA MARKER)	Molecular function unclassified	General vesicle transport|Intracellular protein traffic
21274607	304497	10.5	2.08	RGD1308037 _predicted	hypothetical LOC304497 (predicted)	SET DOMAIN PROTEINS	MIXED-LINEAGE LEUKEMIA PROTEIN, MLL	Methyltransferase|Nucleic acid binding|Other DNA-binding protein;Transferase	Nucleoside, nucleotide and nucleic acid metabolism|Chromatin packaging and remodeling
22313585	296583	10.39	2.67	Btbd14a	BTB (POZ) domain containing 14A	C2H2 ZINC FINGER	NAC1	Transcription factor|Zinc finger transcription factor	Nucleoside, nucleotide and nucleic acid metabolism|mRNA transcription
20785248	499010	10.39	4.5	CPG2	CPG2 protein	SPECTRIN-LIKE CELL STRUCTURE PROTEIN	SPECTRIN-LIKE NUCLEAR ENVELOPE PROTEIN	Molecular function unclassified	Biological process unclassified
21293658	24214	10.37	3.14	Atp1b2	ATPase, Na+/K+ transporting, beta 2 polypeptide	SODIUM/POTASSIUM-DEPENDENT ATPASE BETA SUBUNIT	SODIUM/POTASSIUM-DEPENDENT ATPASE BETA-2 SUBUNIT	Transporter|Cation transporter	Ion transport|Cell adhesion;Transport|Cation transport
22306829	302516	10.37	5.26	LOC302516	similar to Nyctalopin	LEUCINE-RICH TRANSMEMBRANE PROTEINS	NYCTALOPIN	Receptor;Extracellular matrix	Cell surface receptor mediated signal transduction|Signal transduction|Other receptor mediated signaling pathway;Developmental processes
22367663	314171	10.34	2.3	Prpf39 _predicted	PRP39 pre-mRNA processing factor 39 homolog (yeast) (predicted)	PRE-MRNA PROCESSING PROTEIN PRP39-RELATED	MRNA PROCESSING-RELATED	Molecular function unclassified	Biological process unclassified
21194956	314543	10.33	4.64	Gulp1	GULP, engulfment adaptor PTB domain containing 1	DISABLED/NUMB-RELATED ADAPTOR	CED-6	Signaling molecule|Other signaling molecule	Intracellular signaling cascade|Cell surface receptor mediated signal transduction|Other intracellular signaling cascade;Immunity and defense;Apoptosis|Signal transduction|Other apoptosis|Receptor protein tyrosine kinase signaling pathway;Signal transduction|MAPKKK cascade;Signal transduction
21382956	498014	10.31	3.14	LOC498014	similar to hypothetical protein LOC284018 isoform b
22066285	58834	10.27	2.73	Dlc1	deleted in liver cancer 1	RHO-TYPE GTPASE ACTIVATING PROTEIN		G-protein modulator|Other G-protein modulator|Select regulatory molecule	Signal transduction
22408491	499010	10.26	9.11	CPG2	CPG2 protein	SPECTRIN-LIKE CELL STRUCTURE PROTEIN	SPECTRIN-LIKE NUCLEAR ENVELOPE PROTEIN	Molecular function unclassified	Biological process unclassified
21895915	rCG57338	10.25	2.81
21003718	315579	10.1	4.39	RGD1310357 _predicted	similar to RIKEN cDNA 2810457I06 (predicted)	FAMILY NOT NAMED	SUBFAMILY NOT NAMED	Molecular function unclassified	Other metabolism
22252004	rCG63202	10.09	2.14
20864384	290501	10.05	2.99	LOC290501	similar to hypothetical protein FLJ14624	O-LINKED N-ACETYLGLUCOSAMINE TRANSFERASE, OGT	TETRATRICOPEPTIDE REPEAT PROTEIN, TPR	Transferase|Glycosyltransferase	Protein metabolism and modification|Protein modification|Cell communication|Protein glycosylation;Signal transduction
21848369	25398	9.95	2.88	Cacna1a	calcium channel, voltage-dependent, P/Q type, alpha 1A subunit	VOLTAGE-GATED CATION CHANNEL (CALCIUM AND SODIUM)	VOLTAGE-DEPENDENT P/Q TYPE CALCIUM CHANNEL ALPHA 1A SUBUNIT	Voltage-gated calcium channel|Voltage-gated ion channel|Ion channel	Synaptic transmission|Transport|Ion transport|Cation transport;Neuronal activities|Neurotransmitter release;Muscle contraction
21925078	29209	9.95	11.57	Casq2	calsequestrin 2	CALSEQUESTRIN	CALSEQUESTRIN	Select calcium binding protein	Intracellular signaling cascade|Calcium mediated signaling|Signal transduction
21352077	24678	9.95	19.74	Pkib	protein kinase (cAMP dependent, catalytic) inhibitor beta	CAMP-DEPENDENT PROTEIN KINASE INHIBITOR/PKI	CAMP-DEPENDENT PROTEIN KINASE INHIBITOR BETA	Kinase inhibitor|Kinase modulator|Select regulatory molecule	Intracellular signaling cascade|Signal transduction|Other intracellular signaling cascade
21012705	rCG32607	9.92	3
22051732	25248	9.9	3.76	Cnr1	cannabinoid receptor 1 (brain)	G-PROTEIN COUPLED RECEPTOR	CANNABINOID RECEPTOR 1	G-protein coupled receptor|Receptor	Cell surface receptor mediated signal transduction|Signal transduction|G-protein mediated signaling;Signal transduction|Ligand-mediated signaling|Cell communication|Intracellular signaling cascade;Signal transduction
21608173	308493	9.9	2.88	RGD1306245 _predicted	similar to CLIP-170-related protein (predicted)	DYNACTIN 1-RELATED MICROTUBULE-BINDING	RESTIN-RELATED	Microtubule family cytoskeletal protein|Non-motor microtubule binding protein|Cytoskeletal protein	Biological process unclassified
22144254	299186	9.88	7.11	Dpf3 _predicted	D4, zinc and double PHD fingers, family 3 (predicted)	MYST-RELATED PROTEINS	DPF3	Transcription factor|Acetyltransferase|Chromatin/chromatin-binding protein;Transferase|Zinc finger transcription factor;Nucleic acid binding	Nucleoside, nucleotide and nucleic acid metabolism|mRNA transcription|Protein acetylation;Apoptosis|Protein modification|Cell cycle control;Cell proliferation and differentiation|Induction of apoptosis;Developmental processes;Cell cycle|mRNA transcription regulation;Protein metabolism and modification
21403740	287606	9.86	2.88	Pnutl2	peanut-like 2 (Drosophila)	SEPTIN		G-protein|Small GTPase|Other cytoskeletal proteins;Select regulatory molecule|Cytoskeletal protein	Cytokinesis|Cell cycle|Mitosis
20776636	rCG50916	9.85	3.34
22030374	364901	9.81	3.12	SIAT8E	alpha-2,8-sialyltransferase	ALPHA-2,8-SIALYLTRANSFERASE	ALPHA-2,8-SIALYLTRANSFERASE 8E (ST8SIA V)	Transferase|Glycosyltransferase	Other polysaccharide metabolism;Lipid, fatty acid and steroid metabolism|Protein glycosylation|Protein modification|Lipid metabolism;Protein metabolism and modification|Carbohydrate metabolism
21964192	rCG21529.1	9.81	5.14
21553237	366124	9.77	5.2	RGD1306827 _predicted	similar to CG32627-PB (predicted)	ATP/GTP-BINDING MOTIF CONTAINING PROTEIN RELATED		G-protein|Select regulatory molecule	Proteolysis;Signal transduction|Protein metabolism and modification
21915450	366456	9.76	2.42	Olr857 _predicted	olfactory receptor 857 (predicted)	OLFACTORY RECEPTOR	OLFACTORY RECEPTOR	G-protein coupled receptor|Receptor	Cell surface receptor mediated signal transduction|Signal transduction|G-protein mediated signaling;Sensory perception|Olfaction|Chemosensory perception
21578938	140635	9.71	3.87	Flt3	FMS-like tyrosine kinase 3	TYROSINE PROTEIN KINASE	FL CYTOKINE RECEPTOR (TYROSINE-PROTEIN KINASE RECEPTOR FLT3)	Receptor|Tyrosine protein kinase receptor;Kinase|Tyrosine protein kinase receptor|Protein kinase receptor|Protein kinase	Protein phosphorylation;Signal transduction|Cell surface receptor mediated signal transduction|Receptor protein tyrosine kinase signaling pathway|Protein metabolism and modification|Protein modification
21850934	294303	9.7	2.75	Lhfpl5	lipoma HMGIC fusion partner-like 5	LIPOMA HMGIC FUSION PARTNER-LIKE PROTEIN	LIPOMA HMGIC FUSION PARTNER-LIKE PROTEIN 4, 5	Molecular function unclassified	Biological process unclassified
21353663	rCG44796	9.7	2.89
21875432	171088	9.67	2.92	Pib5pa	phosphatidylinositol (4,5) bisphosphate 5-phosphatase, A	INOSITOL 5-PHOSPHATASE	SKELETAL MUSCLE/KIDNEY ENRICHED INOSITOL 5-PHOSPHATASE	Phosphatase|Other phosphatase	Cell surface receptor mediated signal transduction|Phospholipid metabolism;Signal transduction|Receptor protein tyrosine kinase signaling pathway|Lipid, fatty acid and steroid metabolism
21452868	81771	9.66	12.68	Rps6ka1	ribosomal protein S6 kinase polypeptide 1	SERINE/THREONINE PROTEIN KINASE	NON-RECEPTOR SERINE/THREONINE PROTEIN KINASE	Kinase|Non-receptor serine/threonine protein kinase|Protein kinase	Intracellular signaling cascade|Protein phosphorylation;Signal transduction|Neurogenesis;Developmental processes|Skeletal development;Cell cycle|Protein metabolism and modification|Protein modification|Mesoderm development|MAPKKK cascade;Developmental processes|Cell cycle control|Ectoderm development
21442040	500865	9.66	3.43	LOC500865	similar to RIKEN cDNA 5730410E15 gene	FAMILY NOT NAMED	SUBFAMILY NOT NAMED	Molecular function unclassified	Biological process unclassified
21609684	114491	9.63	2.76	Cited4	Cbp/p300-interacting transactivator, with Glu/Asp-rich carboxy-terminal domain, 4	MELANOCYTE SPECIFIC GENE RELATED (CITED)	MSG-RELATED PROTEIN 2	Transcription factor|Transcription cofactor	Nucleoside, nucleotide and nucleic acid metabolism|mRNA transcription regulation;Developmental processes|mRNA transcription|Other developmental process;Oncogenesis
20941654	353316	9.63	2.88	Dfna5h	deafness, autosomal dominant 5 homolog (human)	FAMILY NOT NAMED	NONSYNDROMIC HEARING IMPAIRMENT PROTEIN	Molecular function unclassified	Sensory perception|Hearing
21482506	304109	9.59	2.88	Tiam1	T-cell lymphoma invasion and metastasis 1	DBL RELATED	T-CELL LYMPHOMA INVASION AND METASTASIS 1, TIAM1	G-protein modulator|Guanyl-nucleotide exchange factor|Select regulatory molecule	Cell surface receptor mediated signal transduction|Signal transduction|G-protein mediated signaling;Signal transduction|Oncogene;Cell structure and motility|Intracellular signaling cascade;Oncogenesis
21961127	171120	9.56	2.66	Jmjd1c	jumonji domain containing 1C	JUMONJI DOMAIN CONTAINING PROTEIN-RELATED INCLUDING HAIRLESS	JUMONJI DOMAIN CONTAINING PROTEIN	Transcription factor|Zinc finger transcription factor	Nucleoside, nucleotide and nucleic acid metabolism|mRNA transcription|mRNA transcription regulation
21362086	305854	9.56	2.93	Sall2 _predicted	sal-like 2 (Drosophila) (predicted)	ZINC FINGER PROTEIN	SAL-LIKE PROTEIN 2 (ZINC FINGER PROTEIN SALL2)	Transcription factor|Zinc finger transcription factor;Nucleic acid binding	Nucleoside, nucleotide and nucleic acid metabolism|mRNA transcription regulation;Developmental processes|mRNA transcription
21763151	29561	9.55	3.01	Lsamp|LOC498083	limbic system-associated membrane protein	NEUROTRACTING/LSAMP/NEUROTRIMIN/OBCAM RELATED CELL ADHESION MOLECULE	LIMBIC SYSTEM-ASSOCIATED MEMBRANE PROTEIN	CAM family adhesion molecule|Cell adhesion molecule	Cell adhesion;Developmental processes|Neurogenesis|Ectoderm development
21074801	338475	9.55	10.02	Nrep	neuronal regeneration related protein
21349281	rCG56287.1	9.54	4.25
21982442	rCG57296	9.53	2.98			MAPKK-RELATED SERINE/THREONINE PROTEIN KINASES	MITOGEN ACTIVATED PROTEIN KINASE KINASE KINASE 5, MAPKKK5, MEKK5	Kinase|Protein kinase;Transferase	Protein metabolism and modification|Protein modification|Protein phosphorylation;Phosphate metabolism;Other metabolism
21420385	363079	9.51	5.39	LOC363079	similar to MEGF11 protein	EGF-LIKE DOMAIN PROTEIN	MATRILIN 2-RELATED	Extracellular matrix glycoprotein;Extracellular matrix|Extracellular matrix structural protein;Extracellular matrix|Cell adhesion molecule;Extracellular matrix|Extracellular matrix linker protein	Signal transduction|Cell communication|Neurogenesis|Ectoderm development|Receptor mediated endocytosis;Developmental processes|Endocytosis|Cell adhesion-mediated signaling;Signal transduction|Extracellular matrix protein-mediated signaling;Cell adhesion;Intracellular protein traffic
20737980	361103	9.5	3.62	Rai17 _predicted	retinoic acid induced 17 (predicted)	SUMO LIGASE		Ligase	Protein metabolism and modification|Protein modification
21101586	498008	9.49	2.62	Clp1	cardiac lineage protein 1	FAMILY NOT NAMED	SUBFAMILY NOT NAMED	Molecular function unclassified	Biological process unclassified
21323941	288010	9.47	5.61	LOC288010	similar to LIM domain containing preferred translocation partner in lipoma; LIM domain-containing preferred translocation partner in lipoma; Lipoma-preferred-partner gene	LIM DOMAIN	LIPOMA PREFERRED PARTNER/LPP	Cytoskeletal protein|Actin binding cytoskeletal protein	Cell motility|Signal transduction|Mesoderm development|Cell structure;Cell structure and motility|Oncogene;Cell structure and motility|Muscle development;Oncogenesis|Cell communication;Developmental processes
21316066	501107	9.46	3.68	LOC501107	similar to FLJ41841 protein	PATCHED-RELATED	PATCHED-RELATED	Molecular function unclassified	Biological process unclassified
22144542	24246	9.44	4.88	Camk2d	calcium/calmodulin-dependent protein kinase II, delta	CALCIUM/CALMODULIN-DEPENDENT PROTEIN KINASE-RELATED	CALCIUM/CALMODULIN DEPENDENT PROTEIN KINASE II	Kinase|Non-receptor serine/threonine protein kinase|Protein kinase	Intracellular signaling cascade|Protein phosphorylation;Signal transduction|Protein metabolism and modification|Protein modification|Calcium mediated signaling;Muscle contraction;Developmental processes
21190691	rCG32468	9.44	82.2
21824841	306436	9.43	4.01	Fbxo8	F-box only protein 8	GUANYL-NUCLEOTIDE EXCHANGE FACTOR	F-BOX ONLY PROTEIN 8	G-protein modulator|Guanyl-nucleotide exchange factor|Select regulatory molecule	Amino acid catabolism|Amino acid metabolism
21535218	291819	9.4	2.67	Car7 _predicted	carbonic anhydrase 7 (predicted)	CARBONIC ANHYDRASE	CARBONIC ANHYDRASE VII (CARBONATE DEHYDRATASE VII)	Dehydratase|Lyase	Other carbon metabolism|Other metabolism
21802398	297530	9.39	2.4	LOC297530|LOC497793	NP61201	CAPZ-INTERACTING PROTEIN AND RELATED PROTEINS		Molecular function unclassified	Biological process unclassified
21659058	rCG21274	9.37	7.49
21648683	307398	9.36	3.83	LOC307398		FAMILY NOT NAMED	SUBFAMILY NOT NAMED	Molecular function unclassified	Biological process unclassified
21596807	302302	9.32	3.87	Chst7	carbohydrate (N-acetylglucosamine 6-O) sulfotransferase 7	CARBOHYDRATE SULFOTRANSFERASE	CHONDROITIN 6-SULFOTRANSFERASE 2, 4	Transferase|Other transferase	Other carbohydrate metabolism|Carbohydrate metabolism
21147254	309419	9.32	3.5	Pip5k1a	phosphatidylinositol-4-phosphate 5-kinase, type 1 alpha	PHOSPHATIDYLINOSITOL-4-PHOSPHATE 5-KINASE	PHOSPHATIDYLINOSITOL-4-PHOSPHATE 5-KINASE TYPE I	Kinase|Other kinase	Cell surface receptor mediated signal transduction|Phospholipid metabolism;Signal transduction|G-protein mediated signaling|Lipid, fatty acid and steroid metabolism
20793689	360760	9.32	4.69	LOC360760		FAMILY NOT NAMED	SUBFAMILY NOT NAMED	Molecular function unclassified	Biological process unclassified
20767676	310358	9.3	3.02	RGD1308448 _predicted	similar to RIKEN cDNA B130016O10 gene (predicted)	FAMILY NOT NAMED	SUBFAMILY NOT NAMED	Molecular function unclassified	Biological process unclassified
22121485	60630	9.3	3.85	Unc5b	unc-5 homolog B (C. elegans)	NETRIN RECEPTOR UNC5	NETRIN RECEPTOR UNC5B	Receptor	Signal transduction|Cell surface receptor mediated signal transduction;Apoptosis;Developmental processes|Neurogenesis|Ectoderm development
21617278	308543	9.29	4.93	Plekhf1	pleckstrin homology domain containing, family F (with FYVE domain) member 1	ZINC FINGER FYVE DOMAIN CONTAINING PROTEIN	ZINC FINGER FYVE DOMAIN CONTAINING PROTEIN	Molecular function unclassified	Biological process unclassified
21256236	363704	9.21	6.88	Rab37 _predicted	RAB37, member of RAS oncogene family (predicted)	RAS-RELATED GTPASE	RAS-RELATED PROTEIN RAB-37 AND 26	G-protein|Small GTPase|Select regulatory molecule	Intracellular signaling cascade;Intracellular protein traffic|Signal transduction|General vesicle transport|Receptor mediated endocytosis;Intracellular protein traffic|Endocytosis
21194909	rCG51434	9.21	2.85
22324566	25579	9.18	2.24	Map3k12	mitogen activated protein kinase kinase kinase 12	SERINE-THREONINE PROTEIN KINASE	MITOGEN-ACTIVATED PROTEIN KINASE KINASE KINASE 12	Kinase|Non-receptor serine/threonine protein kinase|Protein kinase	Intracellular signaling cascade|Protein phosphorylation;Signal transduction|Induction of apoptosis;Developmental processes|Embryogenesis|Protein metabolism and modification|JNK cascade;Apoptosis|Protein modification|MAPKKK cascade;Signal transduction
21781826	619393	9.18	3.44	LOC619393	J domain protein 1	DNAJ/HSP40	DNAJ HOMOLOG SUBFAMILY C MEMBER 12	Other chaperones|Chaperone	Miscellaneous
21902921	rCG53897	9.17	3.51
21260685	315663	9.16	5.59	LOC315663	similar to synaptotagmin-like homologue lacking C2 domains-b	FAMILY NOT NAMED	SUBFAMILY NOT NAMED	Molecular function unclassified	Biological process unclassified
21895880	25238	9.15	2.65	Adrbk1	adrenergic receptor kinase, beta 1	SERINE/THREONINE PROTEIN KINASE	BETA-ADRENERGIC RECEPTOR KINASE	Kinase|Non-receptor serine/threonine protein kinase|Protein kinase	Protein phosphorylation;Signal transduction|Cell surface receptor mediated signal transduction|Protein metabolism and modification|Protein modification|G-protein mediated signaling
21022880	310550	9.15	2.87	LOC310550	similar to dachsous 2 isoform 1	CADHERIN	PROTOCADHERIN 16	Cell adhesion molecule|Cadherin	Cell adhesion-mediated signaling;Cell adhesion;Developmental processes|Signal transduction|Neurogenesis;Cell proliferation and differentiation|Cell communication|Ectoderm development
21935635	259243	9.11	2.97	Kcnip4	potassium channel interacting protein 4	CALCIUM BINDING PROTEINS	CALSENILIN-RELATED	Other select calcium binding proteins|Select calcium binding protein	Intracellular signaling cascade|Calcium mediated signaling|Signal transduction
21395883	500202	9.09	2.08	LOC500202	similar to RNA binding motif and ELMO domain 1	FAMILY NOT NAMED	SUBFAMILY NOT NAMED	Molecular function unclassified	Biological process unclassified
21751940	116543	9.06	8.07	Ebf1	early B-cell factor 1	FAMILY NOT NAMED	COE3	Molecular function unclassified	Biological process unclassified
21037254	25414	9.04	3.36	Bcar1	breast cancer anti-estrogen resistance 1	DOCKING PROTEIN	CRK-ASSOCIATED SUBSTRATE	Other cytoskeletal proteins|Cell adhesion molecule;Cytoskeletal protein	Cell adhesion;Cell proliferation and differentiation;Oncogenesis;Cell structure and motility
21419658	29599	8.98	3.23	Atp2b3	ATPase, Ca++ transporting, plasma membrane 3	CATION-TRANSPORTING ATPASE	PLASMA MEMBRANE CALCIUM-TRANSPORTING ATPASE 3 (PMCA3) (PLASMA MEMBRANE CALCIUM PUMP ISOFORM 3) (PLASMA MEMBRANE CALCIUM ATPASE ISOFORM 3)	Ion channel;Transporter|Cation transporter;Hydrolase|Other hydrolase	Transport|Ion transport|Calcium ion homeostasis|Cation transport;Homeostasis
22231911	362291	8.97	4.94	Myt1 _predicted	myelin transcription factor 1 (predicted)	MYELIN TRANSCRIPTION FACTOR 1, MYT1	MYELIN TRANSCRIPTION FACTOR 1, MYT1	Transcription factor|Zinc finger transcription factor|Other zinc finger transcription factor	Nucleoside, nucleotide and nucleic acid metabolism|mRNA transcription|mRNA transcription regulation
21724826	313978	8.96	2.11	E2f6	E2F transcription factor 6	E2F	E2F6	Transcription factor|Other transcription factor;Nucleic acid binding	Nucleoside, nucleotide and nucleic acid metabolism|mRNA transcription|mRNA transcription regulation;Signal transduction;Developmental processes;Cell cycle|Cell cycle control;Cell proliferation and differentiation
21155104	288484	8.96	4.58	Grid2ip _predicted	glutamate receptor, ionotropic, delta 2 (Grid2) interacting protein 1 (predicted)	FORMIN-RELATED	GLUR-DELTA2 PHILIC-PROTEIN	Non-motor actin binding protein|Cytoskeletal protein|Actin binding cytoskeletal protein	Biological process unclassified
20773714	24669	8.96	2.75	Ppp1cc|LOC360258	protein phosphatase 1, catalytic subunit, gamma isoform	SERINE/THREONINE PROTEIN PHOSPHATASE	PROTEIN PHOSPHATASE-1	Phosphatase|Protein phosphatase	Protein phosphorylation;Apoptosis;Developmental processes|Glycogen metabolism;Nucleoside, nucleotide and nucleic acid metabolism|Meiosis;Cell structure and motility|Pre-mRNA processing;Protein metabolism and modification|Protein modification|Carbohydrate metabolism
21784519	rCG34632	8.9	2.5
22157012	191595	8.89	2.71	Syt12	synaptotagmin 12	SYNAPTOTAGMIN	SYNAPTOTAGMIN-12	Membrane traffic protein|Membrane traffic regulatory protein	Exocytosis;Transport;Neuronal activities|Synaptic transmission|Cell communication;Intracellular protein traffic|Signal transduction|Neurotransmitter release
21589997	170837	8.86	4.03	Snrk|LOC367880	SNF related kinase	CALCIUM/CALMODULIN-DEPENDENT PROTEIN KINASE-RELATED	SNF-1 RELATED KINASE (SNRK)	Kinase|Non-receptor serine/threonine protein kinase|Protein kinase	Protein metabolism and modification|Protein modification|Protein phosphorylation
20728056	313052	8.84	9.11	LOC313052	similar to erythrocyte membrane protein band 4.1 (elliptocytosis 1, RH-linked) isoform 1	4.1 G PROTEIN		Molecular function unclassified	Biological process unclassified
21116098	rCG38096	8.84	2.94
22369673	rCG21040	8.84	7.15			IMMUNOGLOBULIN HEAVY CHAIN	IMMUNOGLOBULIN HEAVY CHAIN VARIABLE REGION	Immunoglobulin|Defense/immunity protein	Immunity and defense|B-cell- and antibody-mediated immunity
21922143	rCG49938	8.81	3.07
21866014	293493	8.8	2.81	RGD1308215 _predicted	similar to hypothetical protein DKFZp434I2117 (predicted)	FAMILY NOT NAMED	SUBFAMILY NOT NAMED	Molecular function unclassified	Biological process unclassified
21236774	rCG57434.1	8.8	2.68
22371699	290947	8.79	2.49	Mtrr	5-methyltetrahydrofolate-homocysteine methyltransferase reductase	NADPH FLAVIN OXIDOREDUCTASE	METHIONINE SYNTHASE	Oxidoreductase|Reductase	Amino acid metabolism;Electron transport
22310198	24805	8.79	7.06	Syt2	synaptotagmin 2	SYNAPTOTAGMIN	SYNAPTOTAGMIN 1,2	Membrane traffic protein|Membrane traffic regulatory protein	Synaptic transmission|Neurotransmitter release|Regulated exocytosis;Neuronal activities|Exocytosis|Intracellular protein traffic
21364092	499360	8.74	2.01	LOC499360	similar to chromosome 10 open reading frame 6	FAMILY NOT NAMED	SUBFAMILY NOT NAMED	Molecular function unclassified	Biological process unclassified
21658126	362466	8.72	2.77	Bicd1 _predicted	bicaudal D homolog 1 (Drosophila) (predicted)
21801520	24191	8.67	3.31	Aldoc	aldolase C, fructose-biphosphate	FRUCTOSE-BISPHOSPHATE ALDOLASE		Aldolase|Lyase	Glycolysis|Carbohydrate metabolism
21957200	291540	8.65	11.65	RGD1305183	similar to hypothetical protein FLJ12542	FAMILY NOT NAMED	SUBFAMILY NOT NAMED	Molecular function unclassified	Biological process unclassified
21380871	304378	8.63	2.05	Perq1 _predicted	PERQ amino acid rich, with GYF domain 1 (predicted)	FAMILY NOT NAMED	SUBFAMILY NOT NAMED	Molecular function unclassified	Biological process unclassified
21488284	501658	8.61	2.91	LOC501658	similar to 2610030H06Rik protein
21615206	364408	8.61	4.8	LOC364408	similar to 60S ribosomal protein L6 (Neoplasm-related protein C140)	60S RIBOSOMAL PROTEIN L6		Ribosomal protein|Nucleic acid binding	Protein metabolism and modification|Protein biosynthesis
21527604	rCG44016	8.6	2.28			JUMONJI DOMAIN CONTAINING PROTEIN	JUMONJI/ARID DOMAIN-CONTAINING PROTEIN 2	Transcription factor|Zinc finger transcription factor|Other zinc finger transcription factor	Nucleoside, nucleotide and nucleic acid metabolism|Neurogenesis;Developmental processes|mRNA transcription regulation;Developmental processes|mRNA transcription|Heart development;Cell proliferation and differentiation|Mesoderm development|Ectoderm development
22393644	24437	8.56	2.89	H1f0	H1 histone family, member 0	HISTONE H1/H5		Histone|Nucleic acid binding	Nucleoside, nucleotide and nucleic acid metabolism|Chromatin packaging and remodeling
21565170	rCG26414	8.54	3.82
22409604	362962	8.53	2.39	Cbx7	chromobox homolog 7	CHROMOBOX PROTEIN	CHROMOBOX POLYCOMB 7	Chromatin/chromatin-binding protein|Nucleic acid binding	Nucleoside, nucleotide and nucleic acid metabolism|mRNA transcription|mRNA transcription regulation
21569644	29162	8.52	3.08	Cdh7	cadherin 7, type 2	CADHERIN	CADHERIN	Cell adhesion molecule|Cadherin	Signal transduction|Cell adhesion-mediated signaling;Cell adhesion|Cell communication
20798421	362918	8.5	4.29	Mtss1 _predicted	metastasis suppressor 1 (predicted)	ACTIN BUNDLING/MISSING IN METASTASIS-RELATED	SUBFAMILY NOT NAMED	Molecular function unclassified	Biological process unclassified
21152032	307500	8.5	2.52	Psd2 _predicted	pleckstrin and Sec7 domain containing 2 (predicted)	GUANYL-NUCLEOTIDE EXCHANGE FACTOR	ARF6 GUANINE NUCLEOTIDE EXCHANGE FACTOR	G-protein modulator|Guanyl-nucleotide exchange factor|Select regulatory molecule	Biological process unclassified
22402740	295341	8.46	4.75	Ppm1j	protein phosphatase 1J	PROTEIN PHOSPHATASE 2C	PROTEIN PHOSPHATASE 2C ZETA	Phosphatase|Protein phosphatase	Intracellular signaling cascade|Protein phosphorylation;Signal transduction|Protein metabolism and modification|Other intracellular signaling cascade|Protein modification|MAPKKK cascade;Signal transduction
22391716	58942	8.44	2.87	Cacnb4	calcium channel, voltage-dependent, beta 4 subunit	VOLTAGE-DEPENDENT CALCIUM CHANNEL BETA SUBUNIT		Voltage-gated calcium channel|Voltage-gated ion channel|Ion channel	Synaptic transmission|Other neuronal activity;Muscle contraction|Neuromuscular synaptic transmission;Neuronal activities|Neurotransmitter release;Neuronal activities|Neuronal activities|Nerve-nerve synaptic transmission;Neuronal activities
21257727	293692	8.43	3.49	Ehd1	EH-domain containing 1	FAMILY NOT NAMED	SUBFAMILY NOT NAMED	Molecular function unclassified	Biological process unclassified
22202039	85327	8.34	3.63	Lin7a	lin-7 homolog a (C. elegans)	FAMILY NOT NAMED	LIN-7-LIKE PROTEINS	Other cell junction protein|Cell adhesion molecule;Cell junction protein	Cell adhesion;Neuronal activities|Cell structure|Other neuronal activity;Cell structure and motility
22146410	117052	8.34	3.05	Kcnj12	potassium inwardly-rectifying channel, subfamily J, member 12	INWARD RECTIFIER POTASSIUM CHANNEL	ATP-SENSITIVE INWARD RECTIFIER POTASSIUM CHANNEL 12 (KIR2.2)(IRK2)	Voltage-gated potassium channel|Voltage-gated ion channel|Ion channel	Action potential propagation|Transport|Ion transport|Cation transport;Neuronal activities
21946206	64039	8.31	2.51	Fbxl20	F-box and leucine-rich repeat protein 20	F-BOX/LEUCINE RICH REPEAT PROTEIN	FBXL20	Molecular function unclassified	Proteolysis|Protein metabolism and modification
21784618	116996	8.31	13.25	Il16 _mapped	interleukin 16 (mapped)	PDZ-CONTAINING PROTEINS	INTERLEUKIN-16	Signaling molecule|Cytokine|Interleukin	Immunity and defense|Cytokine/chemokine mediated immunity
21793650	303659	8.31	4.85	LOC303659	similar to Flj37300-A-prov protein	KINESIN HEAVY CHAIN	KINESIN-RELATED	Microtubule family cytoskeletal protein|Microtubule binding motor protein|Cytoskeletal protein	Intracellular protein traffic;Protein targeting and localization
21461417	29483	8.3	2.58	Slc1a3	solute carrier family 1 (glial high affinity glutamate transporter), member 3	SODIUM/DICARBOXYLATE SYMPORTER-RELATED	SOLUTE CARRIER FAMILY 1 (GLIAL HIGH AFFINITY GLUTAMATE TRANSPORTER), MEMBER 3	Transporter|Other transporter	Synaptic transmission|Amino acid transport;Transport|Amino acid transport;Signal transduction|Cell communication|Amino acid metabolism|Ion transport;Neuronal activities|Ligand-mediated signaling;Transport
22325966	363469	8.3	2.8	Sms	spermine synthase	SPERMIDINE SYNTHASE	SPERMINE SYNTHASE	Synthase|Synthase and synthetase	Other metabolism
22409633	362378	8.28	3.16	RGD1309807	similar to Fam13a1 protein	FAM13	FAM13A1/PRECM1	Molecular function unclassified	Biological process unclassified
22152843	192245	8.27	5.32	Hspb6	heat shock protein, alpha-crystallin-related, B6	SMALL HEAT-SHOCK PROTEIN (HSP20) FAMILY	HEAT SHOCK PROTEIN BETA-6, HSPB6	Other chaperones|Chaperone	Protein metabolism and modification|Stress response|Protein folding;Immunity and defense
20826819	309000	8.27	2.72	RGD1306538	similar to hypothetical protein MGC13024
20988207	83720	8.25	7.5	Fath	fat tumor suppressor homolog (Drosophila)	CADHERIN	CADHERIN-RELATED	Cell adhesion molecule|Cadherin	Cell adhesion-mediated signaling;Cell adhesion;Developmental processes|Cell motility|Signal transduction|Embryogenesis;Developmental processes|Cell communication|Cell structure;Cell structure and motility|Neurogenesis;Cell structure and motility|Ectoderm development
20725366	503008	8.25	8.56	LOC503008
21651074	rCG38942	8.22	2.38
22409623	362587	8.21	2.3	LOC362587	similar to microfilament and actin filament cross-linker protein isoform a	SPECTRIN-LIKE CELL STRUCTURE PROTEIN	MICROTUBULE ACTIN CROSSLINKING FACTOR	Other select calcium binding proteins|Select calcium binding protein	Cell cycle|Cell cycle control
22085078	60563	8.19	3.95	hr	hairless homolog (mouse)	JUMONJI DOMAIN CONTAINING PROTEIN-RELATED INCLUDING HAIRLESS	HAIRLESS PROTEIN	Transcription factor|Zinc finger transcription factor;Nucleic acid binding	Nucleoside, nucleotide and nucleic acid metabolism|mRNA transcription|mRNA transcription regulation
21379704	316226	8.19	3.33	Knsl8	kinesin-like 8	KINESIN LIGHT CHAIN	KINESIN-LIKE PROTEIN 8	Microtubule family cytoskeletal protein|Cytoskeletal protein	General vesicle transport|Intracellular protein traffic
21846896	293561	8.18	3.47	Rnf152 _predicted	ring finger protein 152 (predicted)
21561565	305502	8.17	2.19	RGD1306319 _predicted	similar to RIKEN cDNA 1110014L17 (predicted)	COPII-COATED VESICLE MEMBRANE PROTEIN	GLYCOPROTEIN 25L	Vesicle coat protein|Transfer/carrier protein;Membrane traffic protein	Intracellular protein traffic
21402243	29548	8.16	3.25	Homer3	homer homolog 3 (Drosophila)	HOMER	HOMER 3	Signaling molecule|Other signaling molecule	Cell surface receptor mediated signal transduction|Signal transduction|G-protein mediated signaling;Neuronal activities|Other neuronal activity
22370058	60442	8.14	2.03	Lin7c	lin-7 homolog C (C. elegans)	FAMILY NOT NAMED	LIN-7-LIKE PROTEINS	Other cell junction protein|Cell adhesion molecule;Cell junction protein	Cell adhesion;Neuronal activities|Cell structure|Other neuronal activity;Cell structure and motility
22010691	363443	8.13	2.68	LOC363443	similar to NDP
21923285	rCG36060	8.11	3.09
20717595	313633	8.1	5.41	LOC313633	similar to Ephb2 protein	TYROSINE PROTEIN KINASE	EPHRIN TYPE-B RECEPTOR	Receptor|Tyrosine protein kinase receptor;Kinase|Tyrosine protein kinase receptor|Protein kinase receptor|Protein kinase	Protein phosphorylation;Signal transduction|Neurogenesis;Developmental processes|Cell surface receptor mediated signal transduction|Protein metabolism and modification|Protein modification|Receptor protein tyrosine kinase signaling pathway;Developmental processes|Mesoderm development;Cell proliferation and differentiation|Ectoderm development
20865222	303336	8.09	2.09	Wsb1	WD repeat and SOCS box-containing 1	WD40 REPEAT PROTEIN	SOCS BOX AND WD40 CONTAINING PROTEIN	Miscellaneous function|Other miscellaneous function protein	Intracellular signaling cascade|Signal transduction|Mesoderm development|JAK-STAT cascade;Developmental processes
20699472	307302	8.09	2.11	LOC307302	similar to hypothetical protein FLJ36090	FAMILY NOT NAMED	SUBFAMILY NOT NAMED	Molecular function unclassified	Biological process unclassified
21147973	81741	8.08	2.22	Pctk1	PCTAIRE-motif protein kinase 1	CDC2-RELATED KINASE	PCTAIRE1	Kinase|Non-receptor serine/threonine protein kinase|Protein kinase	Protein metabolism and modification|Protein modification|Cell cycle control|Protein phosphorylation;Cell cycle
21579260	311721	8.07	2.37	Urkl1 _predicted	uridine kinase-like 1 (predicted)	ZINC FINGER PROTEIN-RELATED	ZINC FINGER PROTEIN 512	Transcription factor|Zinc finger transcription factor	Nucleoside, nucleotide and nucleic acid metabolism|mRNA transcription|mRNA transcription regulation
21479908	rCG54610.1	8	2.01
22109704	498529	7.99	2.78	LOC498529	similar to hypothetical protein FLJ25477 isoform 2	FAMILY NOT NAMED	SUBFAMILY NOT NAMED	Molecular function unclassified	Biological process unclassified
21106682	59324	7.98	2.64	Kcnk1	potassium channel, subfamily K, member 1	POTASSIUM CHANNEL, SUBFAMILY K	POTASSIUM CHANNEL SUBFAMILY K MEMBER 1 (INWARD RECTIFYING POTASSIUM CHANNEL PROTEIN TWIK-1)	Voltage-gated potassium channel|Voltage-gated ion channel|Ion channel	Transport|Ion transport|Cation transport
21052517	498796	7.98	6.37	LOC498796	hypothetical protein LOC498796	DOWN REGULATED IN RENAL CARCINOMA 1/TU3A	DOWN REGULATED IN RENAL CARCINOMA 1-RELATED	Molecular function unclassified	Cell proliferation and differentiation
22313628	290364	7.97	2.1	Itm2b	integral membrane protein 2B	TYPE II INTERGRAL TRANSMEMBRANE PROTEIN (ITM2)	INTEGRAL TRANSMEMBRANE PROTEIN 2B	Miscellaneous function|Other miscellaneous function protein	Biological process unclassified
21081279	114557	7.97	3.37	Wif1	Wnt inhibitory factor 1	EGF-LIKE DOMAIN PROTEIN	WNT INHIBITORY FACTOR-1	Signaling molecule|Other signaling molecule	Developmental processes
22367891	rCG34170	7.93	3.2
21355252	302671	7.92	3.02	LOC302671	similar to Adapter-related protein complex 1 sigma 1B subunit (Sigma-adaptin 1B) (Adaptor protein complex AP-1 sigma-1B subunit) (Golgi adaptor HA1/AP1 adaptin sigma-1B subunit) (Clathrin assembly protein complex 1 sigma-1B small chain) (Sigma 1B s...	CLATHRIN COAT ASSEMBLY PROTEIN	CLATHRIN COAT ASSEMBLY PROTEIN AP19	Membrane traffic protein|Vesicle coat protein	Biological process unclassified
22421466	315939	7.91	2.36	MGC94167	similar to RIKEN cDNA C130099A20	ACID PHOSPHATASE-RELATED	HISTIDINE ACID PHOSPHATASE-RELATED	Phosphatase|Other phosphatase	Biological process unclassified
20758205	rCG49484.1	7.9	3.02
21552418	303505	7.89	2.48	Arl12 _predicted	ADP-ribosylation factor-like 12 (predicted)	TUMOR ENDOTHELIAL MARKER 7 RELATED	TUMOR ENDOTHELIAL MARKER 7	Molecular function unclassified	Oncogenesis
22085788	289904	7.88	2.43	Zmynd17 _predicted	zinc finger, MYND domain containing 17 (predicted)
22106378	rCG48742	7.88	2.48
21609685	114491	7.87	2.63	Cited4	Cbp/p300-interacting transactivator, with Glu/Asp-rich carboxy-terminal domain, 4	MELANOCYTE SPECIFIC GENE RELATED (CITED)	MSG-RELATED PROTEIN 2	Transcription factor|Transcription cofactor	Nucleoside, nucleotide and nucleic acid metabolism|mRNA transcription regulation;Developmental processes|mRNA transcription|Other developmental process;Oncogenesis
21698050	60391	7.87	3.4	Nrxn1	neurexin 1	DISCOIDIN, CUB, EGF, LAMININ , AND ZINC METALLOPROTEASE DOMAIN	NEUREXIN	Receptor|Other receptor	Synaptic transmission|Signal transduction|Cell communication|Cell adhesion-mediated signaling;Cell adhesion;Neuronal activities
20702238	311039	7.83	3.1	Galnt13	UDP-N-acetyl-alpha-D-galactosamine:polypeptide N-acetylgalactosaminyltransferase 13	N-ACETYLGALACTOSAMINYLTRANSFERASE	N-ACETYLGALACTOSAMINYLTRANSFERASE	Transferase|Glycosyltransferase	Other polysaccharide metabolism;Protein metabolism and modification|Protein glycosylation|Protein modification|Carbohydrate metabolism
22155838	29717	7.8	3.24	Cacna1g	calcium channel, voltage-dependent, T type, alpha 1G subunit	VOLTAGE-GATED CATION CHANNEL (CALCIUM AND SODIUM)	VOLTAGE- GATED CALCIUM CHANNEL ALPHA SUBUNIT CAV3.1 (VOLTAGE-DEPENDENT T-TYPE CALCIUM CHANNEL ALPHA-1G SUBUNIT)	Voltage-gated calcium channel|Voltage-gated ion channel|Ion channel	Synaptic transmission|Transport|Ion transport|Cation transport;Neuronal activities|Neurotransmitter release;Muscle contraction
21487506	59312	7.79	2.48	Shank3|LOC497826	SH3/ankyrin domain gene 3	ANKYRIN REPEAT-CONTAINING	SH3 AND MULTIPLE ANKYRIN REPEAT DOMAINS PROTEIN 1,2 (SHANK1,2)	Molecular function unclassified	Cell surface receptor mediated signal transduction;Cell structure and motility|Signal transduction
21231370	29242	7.78	4.05	Ca4	carbonic anhydrase 4	CARBONIC ANHYDRASE	CARBONIC ANHYDRASE IV PRECURSOR (CARBONATE DEHYDRATASE IV)	Dehydratase|Lyase	Other carbon metabolism|Other metabolism
22312808	305691	7.78	5.91	LOC305691	similar to hypothetical protein FLJ22419	DOUBLE-STRANDED RNA-BINDING ZINC FINGER PROTEIN	ZINC FINGER PROTEIN	Transcription factor|Nuclease|Zinc finger transcription factor;Nucleic acid binding	Nucleoside, nucleotide and nucleic acid metabolism|mRNA transcription|mRNA transcription regulation
21349753	79463	7.77	2.95	Timm22	translocase of inner mitochondrial membrane 22 homolog (yeast)	TRANSLOCASE OF INNER MITOCHONDRIAL MEMBRANE TIM22	MITOCHONDRIAL IMPORT INNER MEMBRANE TRANSLOCASE SUBUNIT TIM22	Transporter|Other transporter	Mitochondrial transport;Transport|Intracellular protein traffic
20718967	298120	7.77	2.9	LOC298120	similar to astrotactin 2 isoform b
20893445	rCG28916	7.77	3.05
22120702	360745	7.76	4.75	Lztr1 _predicted	leucine-zipper-like transcriptional regulator, 1 (predicted)	KELCH REPEAT DOMAIN	LZTR-1	Transcription factor	Nucleoside, nucleotide and nucleic acid metabolism|mRNA transcription;Developmental processes
21345585	361095	7.74	6.12	Zic5 _predicted	zinc finger protein of the cerebellum 5 (predicted)	ZINC FINGER PROTEIN ZIC AND GLI	ZINC FINGER PROTEIN ZIC 5 (ZINC FINGER PROTEIN OF THE CEREBELLUM 5)	Transcription factor|Zinc finger transcription factor	Nucleoside, nucleotide and nucleic acid metabolism|mRNA transcription regulation;Developmental processes|mRNA transcription|Neurogenesis|Ectoderm development
20727112	303617	7.72	2.09	Falz _predicted	fetal Alzheimer antigen (predicted)	FALZ-RELATED BROMODOMAIN-CONTAINING PROTEINS	FETAL ALZHEIMER ANTIGEN, FALZ	Transferase|Acetyltransferase	Nucleoside, nucleotide and nucleic acid metabolism|Chromatin packaging and remodeling|mRNA transcription;Nucleoside, nucleotide and nucleic acid metabolism
22111415	25671	7.7	2.07	Smad1	MAD homolog 1 (Drosophila)	SMAD	SMAD1, 5, 8, AND 9	Other transcription factor|Transcription factor	Nucleoside, nucleotide and nucleic acid metabolism|Intracellular signaling cascade|Ligand-mediated signaling;Developmental processes;Oncogenesis|Cell surface receptor mediated signal transduction|mRNA transcription regulation;Signal transduction|mRNA transcription|Cell communication|Other intracellular signaling cascade;Signal transduction|Receptor protein serine/threonine kinase signaling pathwa…
20813151	299805	7.69	2.03	Cnot2	CCR4-NOT transcription complex, subunit 2	CCR4 NOT-RELATED		Other transcription factor|Transcription factor	Nucleoside, nucleotide and nucleic acid metabolism|mRNA transcription|mRNA transcription regulation
22248532	24916	7.69	2.51	Znf179	zinc finger protein 179	GUANYLATE-BINDING PROTEIN	ZINC FINGER PROTEIN 179	Ubiquitin-protein ligase|G-protein;Ligase|Select regulatory molecule	Protein metabolism and modification|Protein modification
20749395	309307	7.67	3.36	RGD1311595	similar to KIAA2026 protein
21530513	rCG38434	7.67	2.89
21554284	499615	7.67	3.01	MGC109397	similar to RIKEN cDNA 2810489O06	LIPOMA HMGIC FUSION PARTNER-LIKE PROTEIN	LIPOMA HMGIC FUSION PARTNER-LIKE PROTEIN 4, 5	Molecular function unclassified	Biological process unclassified
22063534	rCG33684	7.66	3.07
21185188	117258	7.61	2.83	Cntn1	contactin 1	CELL ADHESION MOLECULE	CONTACTIN 1	CAM family adhesion molecule|Cell adhesion molecule	Cell adhesion;Developmental processes|Neurogenesis|Ectoderm development
22417170	114593	7.61	2.8	Nppc	natriuretic peptide precursor type C	C-TYPE NATRIURETIC PEPTIDE	C-TYPE NATRIURETIC PEPTIDE	Peptide hormone|Signaling molecule	Blood circulation and gas exchange|Regulation of vasoconstriction, dilation
21628865	296580	7.61	2.03	LOC296580	similar to calmodulin regulated spectrin-associated protein 1	UNCHARACTERIZED		Molecular function unclassified	Biological process unclassified
20806293	rCG45846	7.6	2.49
21142230	84510	7.58	2.51	Stmn2	stathmin-like 2	STATHMIN-RELATED	STATHMIN 2	Miscellaneous function|Other miscellaneous function protein	Signal transduction|Intracellular signaling cascade;Signal transduction|Neurogenesis|Ectoderm development|Cell communication;Developmental processes
22094578	rCG44540	7.58	3.01
21206394	83616	7.56	2.36	Trim3	tripartite motif protein 3	RING FINGER-CONTAINING PROTEIN-RELATED	TRIPARTITE MOTIF PROTEIN TRIM2,3	Ubiquitin-protein ligase|Ligase	Protein metabolism and modification|Neurogenesis|Ectoderm development|Proteolysis;Transport|Other transport;Developmental processes
21049763	295384	7.54	2.96	Hrmt1l6 _predicted	HMT1 hnRNP methyltransferase-like 6 (S. cerevisiae) (predicted)	PROTEIN ARGININE N-METHYLTRANSFERASE	PROTEIN ARGININE N-METHYLTRANSFERASE 6	Methyltransferase|Transferase	Protein methylation|Protein metabolism and modification|Protein modification
20713034	rCG63030	7.54	3.12
20880579	rCG25502	7.54	3.53
21127630	303037	7.53	2.89	RGD1306908	similar to RIKEN cDNA 2600001J17
21999265	rCG52073	7.52	2.7
21598498	66012	7.51	2.6	Gucy1a2	guanylate cyclase 1, soluble, alpha 2	ADENYLATE AND GUANYLATE CYCLASES	GUANYLATTE CYCLASE ALPHA 1 SUBUNIT	Guanylate cyclase|Lyase|Cyclase	Nucleoside, nucleotide and nucleic acid metabolism|Metabolism of cyclic nucleotides
21357093	317368	7.51	2.15	LOC317368	similar to porcupine-D	PORCUPINE	PORCUPINE	Membrane traffic protein|Membrane traffic regulatory protein	Cell adhesion;Developmental processes|Segment specification
21055188	315958	7.49	3.01	Stag1 _predicted	stromal antigen 1 (predicted)	STROMAL ANTIGEN		Chromatin/chromatin-binding protein|Nucleic acid binding	Cell cycle|Mitosis|Chromosome segregation
21710583	500308	7.49	2.56	LOC500308	similar to Cat eye syndrome critical region protein 2	FALZ-RELATED BROMODOMAIN-CONTAINING PROTEINS	CAT EYE SYNDROME CRITICAL REGION PROTEIN 2, CSCR2	Transferase|Acetyltransferase	Nucleoside, nucleotide and nucleic acid metabolism|Chromatin packaging and remodeling|mRNA transcription;Nucleoside, nucleotide and nucleic acid metabolism
20839168	311137	7.47	2.78	Zfp533 _predicted	zinc finger protein 533 (predicted)	DOUBLE-STRANDED RNA-BINDING ZINC FINGER PROTEIN	ZINC FINGER PROTEIN	Transcription factor|Nuclease|Zinc finger transcription factor;Nucleic acid binding	Nucleoside, nucleotide and nucleic acid metabolism|mRNA transcription|mRNA transcription regulation
20759443	301265	7.46	3.51	Pla2g7	phospholipase A2, group VII (platelet-activating factor acetylhydrolase, plasma)	PLATELET-ACTIVATING FACTOR ACETYLHYDROLASE 2, CYTOPLASMIC		Synthase and synthetase	Other immune and defense|Phospholipid metabolism;Immunity and defense|Lipid, fatty acid and steroid metabolism
21812184	289501	7.45	5.43	RGD1311994 _predicted	hypothetical LOC289501 (predicted)	ANKYRIN REPEAT-CONTAINING	gb def: Mus musculus adult male colon cDNA, RIKEN full-length enriched library, clone:90	Molecular function unclassified	Biological process unclassified
22203777	353233	7.45	2.48	Nsmaf|LOC497801	neutral sphingomyelinase (N-SMase) activation associated factor	BEIGE/BEACH-RELATED	NEUTRAL SPHINGOMYELINASE (N-SMASE) ACTIVATION ASSOCIATED FACTOR FAN	Select regulatory molecule	Protein targeting|Signal transduction;Protein targeting and localization
22355575	rCG52031	7.45	3.25
21562402	58840	7.44	2.65	Mapk6	mitogen-activated protein kinase 6	CDC2-RELATED KINASE	MAPK6	Kinase|Non-receptor serine/threonine protein kinase|Protein kinase	Intracellular signaling cascade|Protein phosphorylation;Signal transduction|MAPKKK cascade|Protein metabolism and modification|Protein modification
21529636	rCG36780.1	7.44	2.44
21907317	298019	7.39	2.63	Catnal1 _predicted	catenin alpha-like 1 (predicted)	ACTIN BINDING	ALPHA CATULIN	Non-motor actin binding protein|Cell adhesion molecule;Cytoskeletal protein|Actin binding cytoskeletal protein	Cell motility|Signal transduction|Intracellular signaling cascade;Cell adhesion;Cell structure and motility|Cell structure;Cell structure and motility
21824900	497994	7.37	2.46	LOC497994	similar to RIKEN cDNA 6330509G02	INTERMEDIATE FILAMENT PROTEINS	SUBFAMILY NOT NAMED	Structural protein|Cytoskeletal protein|Intermediate filament;Miscellaneous function	Biological process unclassified
22030603	361796	7.36	2.55	Bat5	HLA-B associated transcript 5	UNCHARACTERIZED	BAT5 HLA-B-ASSOCIATED TRANSCRIPT 5	Molecular function unclassified	Biological process unclassified
21390995	rCG33272	7.36	2.15
20751294	304645	7.34	2.27	RGD1308221 _predicted	similar to TBC1 domain family, member 8 (with GRAM domain); vascular Rab-GAP/TBC-containing (predicted)	TBC1 DOMAIN FAMILY MEMBER GTPASE-ACTIVATING PROTEIN	GTPASE-ACTIVATING PROTEIN GYP2	G-protein modulator|Other G-protein modulator|Select regulatory molecule	Biological process unclassified
20807955	303836	7.33	2.75	Bcl6 _predicted	B-cell leukemia/lymphoma 6 (predicted)	C2H2 ZINC FINGER	B CELL LEUKEMIA/LYMPHOMA 6	Transcription factor|Zinc finger transcription factor	Nucleoside, nucleotide and nucleic acid metabolism|mRNA transcription
21248968	64183	7.33	2.16	Pde4dip	phosphodiesterase 4D interacting protein (myomegalin)	CENTROSOMIN-RELATED	PHOSPHODIESTERASE 4D INTERACTING PROTEIN (MYOMEGALIN)	Molecular function unclassified	Protein targeting and localization
20744053	312495	7.29	2.97	Cyp26b1	cytochrome P450, family 26, subfamily b, polypeptide 1	CYTOCHROME P450	CYTOCHROME P450, SUBFAMILY 26B1	Oxygenase|Oxidoreductase	Electron transport
22263009	367235	7.29	2.01	RGD1304927 _predicted	similar to KIAA1411 protein (predicted)	UNCHARACTERIZED		Molecular function unclassified	Biological process unclassified
21784895	300142	7.27	5.43	RGD1310875 _predicted	similar to RIKEN cDNA 5730502D15 gene (predicted)	FAMILY NOT NAMED	SUBFAMILY NOT NAMED	Molecular function unclassified	Biological process unclassified
20793850	314386	7.26	2.53	Gpr68 _predicted	G protein-coupled receptor 68 (predicted)	G-PROTEIN COUPLED RECEPTOR	G PROTEIN-COUPLED RECEPTOR 68	G-protein coupled receptor|Receptor	Cell surface receptor mediated signal transduction|Signal transduction|G-protein mediated signaling
21373540	170671	7.26	4.24	Lhx3	LIM homeobox protein 3	LIM DOMAIN	LHX3	Transcription factor|Homeobox transcription factor;Transcription factor|Other zinc finger transcription factor;Nucleic acid binding|Zinc finger transcription factor	Nucleoside, nucleotide and nucleic acid metabolism|Inhibition of apoptosis;Developmental processes|mRNA transcription regulation;Apoptosis|mRNA transcription|Embryogenesis;Developmental processes|Neurogenesis;Oncogenesis|Ectoderm development
21069597	289500	7.24	2.19	Ccni _predicted	cyclin I (predicted)	CYCLINS	CYCLIN I	Kinase modulator|Kinase activator|Select regulatory molecule	Cell cycle control;Cell cycle|Cell cycle|Mitosis;Cell proliferation and differentiation
21351036	83466	7.23	2.34	Celsr3	cadherin EGF LAG seven-pass G-type receptor 3	CADHERIN	CADHERIN-RELATED	Receptor|G-protein coupled receptor;Cell adhesion molecule|Cadherin	Cell surface receptor mediated signal transduction|Cell adhesion-mediated signaling;Cell adhesion;Developmental processes|Cell motility|Signal transduction|G-protein mediated signaling;Signal transduction|Embryogenesis;Developmental processes|Cell communication|Cell structure;Cell structure and motility|Neurogenesis;Cell structure and motility|Ectoderm development
21798783	rCG49867	7.22	2.86
21902116	366311	7.19	2.24	LOC366311	similar to hypothetical protein MGC34646	RETINALDEHYDE BINDING PROTEIN-RELATED	GENERAL SUBSTRATE TRANSPORTERS/CELLULAR RETINALDEHYDE-BINDING PROTEIN (CRAL)/TRIPLE FUNCTION DOMAIN (TRIO) CONTAINING PROTEIN-RELATED	Molecular function unclassified	Biological process unclassified
22039472	29618	7.12	9.88	Btg1	B-cell translocation gene 1, anti-proliferative	B-CELL TRANSLOCATION GENE	B-CELL TRANSLOCATION GENE 2, BTG2	Molecular function unclassified	Intracellular signaling cascade|Signal transduction|MAPKKK cascade;Cell cycle|Cell cycle control;Cell proliferation and differentiation;Oncogenesis
21538296	65201	7.11	2.01	Rsn	restin (Reed-Steinberg cell-expressed intermediate filament-associated protein)	DYNACTIN 1-RELATED MICROTUBULE-BINDING	RESTIN (CYTOPLASMIC LINKER PROTEIN-170) (CLIP-170)	Microtubule family cytoskeletal protein|Non-motor microtubule binding protein|Cytoskeletal protein	Cell structure|General vesicle transport;Protein targeting and localization;Cell cycle|Mitosis;Cell structure and motility|Intracellular protein traffic
22013429	498174	7.11	2.54	LOC498174	similar to NipSnap2 protein (Glioblastoma amplified sequence)	NIPSNAP-RELATED	NIPSNAP	Membrane traffic protein	General vesicle transport|Intracellular protein traffic
21083155	54293	7.06	2.64	Rgs3	regulator of G-protein signalling 3	REGULATOR OF G PROTEIN SIGNALING	REGULATOR OF G PROTEIN SIGNALING 3, RGS3	G-protein modulator|Select regulatory molecule	Cell surface receptor mediated signal transduction|Signal transduction|G-protein mediated signaling
20880235	309095	7.04	3.87	Nkx6-2 _predicted	NK6 transcription factor related, locus 2 (Drosophila) (predicted)	HOMEOBOX PROTEIN	NK-6 HOMEOBOX PROTEIN	Transcription factor|Homeobox transcription factor;Nucleic acid binding|Other DNA-binding protein	Nucleoside, nucleotide and nucleic acid metabolism|Skeletal development;Developmental processes|mRNA transcription regulation;Developmental processes|Muscle development;Developmental processes|mRNA transcription|Mesoderm development|Heart development
20698587	499250	7.04	3.98	LOC499250	similar to PI-3-kinase-related kinase SMG-1 isoform 2	ATAXIA TELANGIECTASIA MUTATED (ATM)-RELATED	ATAXIA TELANGIECTASIA MUTATED (ATM)	Non-receptor serine/threonine protein kinase;Kinase|Nucleic acid binding;Kinase|Nucleotide kinase|Protein kinase	Nucleoside, nucleotide and nucleic acid metabolism|Protein phosphorylation;Immunity and defense|Induction of apoptosis;Cell cycle|DNA metabolism|Protein modification|Stress response;Apoptosis|Cell cycle control|DNA repair;Protein metabolism and modification
22025424	367975	7.03	10.47	LOC367975	similar to B-cell translocation gene 1	B-CELL TRANSLOCATION GENE	B-CELL TRANSLOCATION GENE 2, BTG2	Molecular function unclassified	Intracellular signaling cascade|Signal transduction|MAPKKK cascade;Cell cycle|Cell cycle control;Cell proliferation and differentiation;Oncogenesis
21747935	294390	7.02	2.94	RGD1307672	hypothetical LOC294390
21561453	308870	7	2.63	Numa1	nuclear mitotic apparatus protein 1	NUCLEAR MITOTIC APPARATUS PROTEIN 1		Molecular function unclassified	Biological process unclassified
20807877	25247	6.99	2.26	Nsg1	neuron specific gene family member 1
20712347	315409	6.99	2.41	LOC315409	similar to mKIAA1377 protein
21651158	260327	6.98	2.18	Fndc5	fibronectin type III domain containing 5	FAMILY NOT NAMED	SUBFAMILY NOT NAMED	Molecular function unclassified	Biological process unclassified
22180771	297561	6.98	2.44	Rad52 _predicted	RAD52 homolog (S. cerevisiae) (predicted)	DNA REPAIR AND RECOMBINATION PROTEIN RAD52-RELATED	DNA REPAIR AND RECOMBINATION PROTEIN RAD52	Double-stranded DNA binding protein|Nucleic acid binding|Single-stranded DNA-binding protein;Nucleic acid binding	Nucleoside, nucleotide and nucleic acid metabolism|DNA repair;Nucleoside, nucleotide and nucleic acid metabolism|DNA metabolism|DNA recombination
21611873	296510	6.97	5.08	Sp5 _predicted	trans-acting transcription factor 5 (predicted)	KRUEPPEL C2H2-TYPE ZINC-FINGER	TRANSCRIPTION FACTOR SP5/BUTTONHEAD	Transcription factor|Zinc finger transcription factor	Nucleoside, nucleotide and nucleic acid metabolism|mRNA transcription regulation;Developmental processes|Anterior/posterior patterning|mRNA transcription
21545635	307398	6.96	3.41	LOC307398	similar to hypothetical protein 4933429F08	FAMILY NOT NAMED	SUBFAMILY NOT NAMED	Molecular function unclassified	Biological process unclassified
21376655	315864	6.95	2.21	RGD1305534 _predicted	similar to dJ202D23.2 (novel protein similar to C21ORF5 (KIAA0933)) (predicted)	DOPEY-RELATED		Molecular function unclassified	Biological process unclassified
20825963	rCG57308	6.95	3.7
20988394	299691	6.94	3.1	Cry1	cryptochrome 1 (photolyase-like)	DNA PHOTOLYASE		Nucleic acid binding|DNA photolyase;Lyase	Nucleoside, nucleotide and nucleic acid metabolism|DNA repair|DNA metabolism
21747943	304503	6.94	3.68	RGD1309762 _predicted	similar to KIAA0614 protein (predicted)	UBIQUITIN-PROTEIN LIGASE	UBIQUITIN-PROTEIN LIGASE E3A	Ubiquitin-protein ligase|Ligase	Proteolysis|Protein metabolism and modification
22132709	298757	6.92	2.75	Arl6ip2	ADP-ribosylation factor-like 6 interacting protein 2	GUANYLATE-BINDING PROTEIN	ATLASTIN	Large G-protein|G-protein|Select regulatory molecule	Biological process unclassified
20823841	rCG38894	6.92	2.34
21579560	rCG31573.1	6.92	3.32
21983080	rCG31665	6.92	2.39			ZINC FINGER PROTEINS	SUBFAMILY NOT NAMED	Transcription factor|Zinc finger transcription factor|KRAB box transcription factor	Biological process unclassified
21144009	287114	6.91	2.49	Dnase1l2 _predicted	deoxyribonuclease 1-like 2 (predicted)	ZINC FINGER PROTEINS	SUBFAMILY NOT NAMED	Transcription factor|Zinc finger transcription factor|KRAB box transcription factor	Biological process unclassified
21639773	311350	6.89	2.74	RGD1305647 _predicted	similar to hypothetical protein FLJ23375 (predicted)	HELICASE RELATED		RNA helicase|Helicase|Nucleic acid binding	Nucleoside, nucleotide and nucleic acid metabolism|RNA catabolism
21938006	rCG35293	6.89	2.26	Kcnip1	Kv channel-interacting protein 1;	CALCIUM BINDING PROTEINS	POTASSIUM CHANNEL INTERACTING PROTEIN 1	Other select calcium binding proteins|Select calcium binding protein	Intracellular signaling cascade|Calcium mediated signaling|Signal transduction
22136041	84406	6.85	2.14	Hs3st1	heparan sulfate (glucosamine) 3-O-sulfotransferase 1	HEPARAN SULFATE SULFOTRANSFERASE		Transferase|Other transferase	Other polysaccharide metabolism;Protein metabolism and modification|Protein modification;Sulfur metabolism;Signal transduction;Immunity and defense;Developmental processes|Carbohydrate metabolism
20716979	25624	6.85	3.11	Vamp1	vesicle-associated membrane protein 1	SNARE PROTEINS	VAMP-1	Membrane traffic protein|SNARE protein	Muscle development|Exocytosis;Developmental processes|Mesoderm development|Intracellular protein traffic
21331056	314683	6.83	3.29	RGD1307494	similar to RIKEN cDNA E430026E19	TESTIS-SPECIFIC PROTEIN PBS13 (T-COMPLEX 11 )	TESTIS-SPECIFIC PROTEIN PBS13-RELATED	Molecular function unclassified	Biological process unclassified
22377730	rCG41079	6.82	2.41			ADAM (A DISINTEGRIN AND METALLOPROTEASE DOMAIN)	ADAM 22	Metalloprotease|Protease	Proteolysis;Signal transduction|Protein metabolism and modification|Cell communication|Cell adhesion-mediated signaling;Neuronal activities
22251234	29560	6.81	2.02	Hif1a	hypoxia inducible factor 1, alpha subunit	HYPOXIA-INDUCIBLE FACTOR 1 ALPHA	HYPOXIA-INDUCIBLE FACTOR 1 ALPHA, HIF-1 ALPHA	Basic helix-loop-helix transcription factor;Nucleic acid binding|Transcription factor	Nucleoside, nucleotide and nucleic acid metabolism|mRNA transcription regulation;Developmental processes|mRNA transcription|Neurogenesis|Ectoderm development
22042769	25293	6.8	2.56	Aqp4	aquaporin 4	AQUAPORIN TRANSPORTER	AQUAPORIN-4	Transporter|Other transporter	Transport|Other homeostasis activities|Other transport;Homeostasis
22316692	291403	6.8	3.29	Zadh2 _predicted	zinc binding alcohol dehydrogenase, domain containing 2 (predicted)	ALCOHOL DEHYDROGENASE RELATED	ALCOHOL DEHYDROGENASE	Oxidoreductase|Reductase|Dehydrogenase;Oxidoreductase	Other carbohydrate metabolism;Other metabolism|Other carbon metabolism|Carbohydrate metabolism
22001173	305454	6.8	2.34	Zfyve28 _predicted	zinc finger, FYVE domain containing 28 (predicted)	ZINC FINGER FYVE DOMAIN CONTAINING PROTEIN	ZINC FINGER FYVE DOMAIN CONTAINING PROTEIN 28	Molecular function unclassified	Biological process unclassified
21331370	rCG25737	6.79	2.92
20714248	246304	6.78	2.16	Cap350	centrosome-associated protein 350	FAMILY NOT NAMED	gb def: Centrosome-associated protein 350 (Fragment)	Molecular function unclassified	Biological process unclassified
21416787	306576	6.78	2.22	Nek3 _predicted	NIMA (never in mitosis gene a)-related expressed kinase 3 (predicted)	MAPKK-RELATED SERINE/THREONINE PROTEIN KINASES	NIMA-RELATED PROTEIN KINASE, NEK	Kinase|Protein kinase;Transferase	Protein metabolism and modification|Protein modification|Protein phosphorylation;Phosphate metabolism;Other metabolism
20853326	117056	6.77	2.25	H3f3b	H3 histone, family 3B	HISTONE H3		Histone|Nucleic acid binding	Nucleoside, nucleotide and nucleic acid metabolism|Chromatin packaging and remodeling
21974333	297481	6.76	2.45	LOC297481	similar to eukaryotic translation initiation factor 4E member 3	EUKARYOTIC TRANSLATION INITIATION FACTOR 4E RELATED	EUKARYOTIC TRANSLATION INITIATION FACTOR 4E-RELATED	Nucleic acid binding|Translation initiation factor|Translation factor	Protein metabolism and modification|Protein biosynthesis
21367285	117186	6.74	2.41	Sh3bp5	SH3-domain binding protein 5 (BTK-associated)	FAMILY NOT NAMED	SUBFAMILY NOT NAMED	Molecular function unclassified	Biological process unclassified
21059013	rCG39241.1	6.74	2.23
20707937	362899	6.72	2.82	LOC362899	similar to RIKEN cDNA 9330161F08	UNCHARACTERIZED		Molecular function unclassified	Biological process unclassified
21426924	191569	6.71	2.2	Pde9a	phosphodiesterase 9A	CYCLIC NUCLEOTIDE PHOSPHODIESTERASE	HIGH-AFFINITY CGMP-SPECIFIC 3,5-CYCLIC PHOSPHODIESTERASE 9	Hydrolase|Phosphodiesterase	Nucleoside, nucleotide and nucleic acid metabolism|Metabolism of cyclic nucleotides
20818013	259241	6.68	2.52	Nr1d2	nuclear receptor subfamily 1, group D, member 2	NUCLEAR HORMONE RECEPTOR	ORPHAN NUCLEAR RECEPTOR NR1D1 (V-ERBA RELATED PROTEIN EAR-1)	Molecular function unclassified	Biological process unclassified
20767901	rCG52110	6.68	2.61
22292179	313449	6.67	2	LOC313449	similar to UPF3 regulator of nonsense transcripts homolog B isoform 2;	UPF3 REGULATOR OF NONSENSE TRANSCRIPTS-LIKE PROTEIN		Molecular function unclassified	Nucleoside, nucleotide and nucleic acid metabolism|RNA catabolism
22368684	rCG20198	6.67	2			REST COREPRESSOR (COREST) PROTEIN	REST COREPRESSOR (COREST) PROTEIN	Molecular function unclassified	Biological process unclassified
20761452	499691	6.66	2.34	LOC499691	similar to sarcoma antigen NY-SAR-27	UNCHARACTERIZED	UNCHARACTERIZED	Molecular function unclassified	Biological process unclassified
20848128	rCG62111	6.65	3.43
20921142	365386	6.65	5.22	LOC365386	hypothetical gene supported by X51706	60S RIBOSOMAL PROTEIN L9 FAMILY MEMBER	60S RIBOSOMAL PROTEIN L9	Ribosomal protein|Nucleic acid binding	Protein metabolism and modification|Protein biosynthesis
22100030	309570	6.64	3.5	RGD1306962 _predicted	similar to dJ55C23.6 gene product (predicted)	DRUG TRANSPORTER-RELATED	UNCHARACTERIZED	Transporter|Other transporter	Biological process unclassified
21624687	311187	6.62	2.86	Pacsin3	protein kinase C and casein kinase substrate in neurons 3	MEMBRANE TRAFFIC PROTEIN	PROTEIN KINASE C AND CASEIN KINASE SUBSTRATE	Membrane traffic protein|Membrane traffic regulatory protein	Intracellular signaling cascade|Protein phosphorylation;Signal transduction|Protein metabolism and modification|Other intracellular signaling cascade|Protein modification
21888770	362049	6.62	2.1	Unc5c	unc-5 homolog C (C. elegans)	NETRIN RECEPTOR UNC5	NETRIN RECEPTOR UNC5C	Receptor	Signal transduction|Cell surface receptor mediated signal transduction;Apoptosis;Developmental processes|Neurogenesis|Ectoderm development
21299235	85246	6.61	2.26	Gas7	growth arrest specific 7	GROWTH ARREST ASSOCIATED GENE 7 (GAS7)		Transcription factor	Developmental processes
22258902	rCG49911.1	6.59	2.23
21394900	364148	6.58	2.59	Kctd8 _predicted	potassium channel tetramerisation domain containing 8 (predicted)	POTASSIUM CHANNEL TETRAMERIZATION DOMAIN-CONTAINING	POTASSIUM CHANNEL TETRAMERISATION DOMAIN CONTAINING PROTEIN 12 (PFETIN)	Select regulatory molecule	Transport|Ion transport|Cation transport
20958995	307178	6.58	2.2	Arhgap21 _predicted	Rho GTPase activating protein 21 (predicted)	FAMILY NOT NAMED	SUBFAMILY NOT NAMED	Molecular function unclassified	Biological process unclassified
21134191	313672	6.58	2.31	LOC313672|LOC500579	similar to CG11206-PA	FAMILY NOT NAMED	SUBFAMILY NOT NAMED	Molecular function unclassified	Biological process unclassified
21681980	317517	6.58	3.64	LOC317517	similar to patched domain containing 1	PATCHED-RELATED	PATCHED-RELATED	Molecular function unclassified	Biological process unclassified
21705867	84404	6.57	2.11	Sip1	survival of motor neuron protein interacting protein 1	GEMIN2		mRNA splicing factor|Nucleic acid binding|mRNA processing factor|Other RNA-binding protein;Nucleic acid binding	Nucleoside, nucleotide and nucleic acid metabolism|Pre-mRNA processing|mRNA splicing
20906808	246281	6.56	3.54	Asmt	acetylserotonin O-methyltransferase	O-METHYLTRANSFERASE	HYDROXYINDOLE O-METHYLTRANSFERASE	Methyltransferase|Neuropeptide;Transferase|Peptide hormone|Signaling molecule	Amino acid metabolism
21064292	315957	6.56	2.16	Tmem22	transmembrane protein 22	FAMILY NOT NAMED	ACYL-MALONYL CONDENSING ENZYME	Molecular function unclassified	Biological process unclassified
21135755	rCG20923	6.55	3
21643982	rCG20032.1	6.55	2.04
20955803	361853	6.54	2.39	RGD1311294 _predicted	similar to Hypothetical protein C6orf60 (predicted)
21422376	rCG63510	6.54	5.03
21617076	305960	6.53	3.55	RGD1310719	hypothetical LOC305960
20909212	298084	6.51	2.16	Zbtb5 _predicted	zinc finger and BTB domain containing 5 (predicted)
21866988	314655	6.5	2.69	LOC314655	similar to a disintegrin-like and metalloprotease (reprolysin type) with thrombospondin type 1 motif, 10	ADAMTS (A DISINTEGRIN AND METALLOPROTEASE WITH THROMBOSPONDIN MOTIFS) PROTEASE M12B-RELATED	ADAMTS-10	Metalloprotease|Protease	Cell adhesion-mediated signaling|Proteolysis;Signal transduction|Protein metabolism and modification|Cell communication
21935380	114514	6.49	2.22	Clasp2	CLIP associating protein 2	CLASP	CLASP2 PROTEIN	Miscellaneous function|Structural protein	Cell cycle|Mitosis
21072202	84406	6.49	2.23	Hs3st1	heparan sulfate (glucosamine) 3-O-sulfotransferase 1	HEPARAN SULFATE SULFOTRANSFERASE		Transferase|Other transferase	Other polysaccharide metabolism;Protein metabolism and modification|Protein modification;Sulfur metabolism;Signal transduction;Immunity and defense;Developmental processes|Carbohydrate metabolism
21041616	315341	6.49	2.8	Hoxc5 _predicted	homeo box C5 (predicted)	HOMEOBOX PROTEIN	ANTENNAPEDIA LIKE HOMEOBOX PROTEINS	Transcription factor|Homeobox transcription factor;Nucleic acid binding	Nucleoside, nucleotide and nucleic acid metabolism|mRNA transcription regulation;Developmental processes|Segment specification;Developmental processes|mRNA transcription|Neurogenesis|Ectoderm development
21837514	361574	6.49	2.5	Snrp70 _predicted	U1 small nuclear ribonucleoprotein polypeptide A (predicted)	U1 SMALL NUCLEAR RIBONUCLEOPROTEIN 70 KD		mRNA splicing factor|Nucleic acid binding|mRNA processing factor	Nucleoside, nucleotide and nucleic acid metabolism|Pre-mRNA processing|mRNA splicing
21781727	360945	6.49	2.77	LOC360945	similar to RIKEN cDNA 2310045A20	SEL-1-LIKE PROTEINS	SEL-1-LIKE PROTEIN	Other enzyme regulator;Miscellaneous function|Select regulatory molecule	Miscellaneous
21349361	360702	6.46	2.04	Ttc3 _predicted	tetratricopeptide repeat domain 3 (predicted)	CHAPERONE BINDING PROTEIN	HEAT SHOCK PROTEIN 70 (HSP70)-INTERACTING PROTEIN	Other chaperones|Chaperone	Protein folding|Protein metabolism and modification
21329316	362910	6.45	2.11	LOC362910	similar to sterile alpha motif domain containing 12	FAMILY NOT NAMED	SUBFAMILY NOT NAMED	Molecular function unclassified	Biological process unclassified
21695938	499558	6.45	2.34	LOC499558	similar to hypothetical protein 9630025C22
22109799	58808	6.44	15.27	Mpp4	membrane protein, palmitoylated 4 (MAGUK p55 subfamily member 4)	MEMBRANE-ASSOCIATED GUANYLATE KINASE (MAGUK)	MAGUK P55 SUBFAMILY MEMBER 3,5	Kinase|Nucleotide kinase;Cell junction protein	Protein targeting and localization|Asymmetric protein localization
21743560	rCG32007	6.43	13.92			COMPLEMENT COMPONENT-RELATED SUSHI DOMAIN-CONTAINING	SEROLOGICALLY DEFINED BREAST CANCER ANTIGEN NY-BR-38	Molecular function unclassified	Biological process unclassified
22295741	rCG50001	6.43	4
22250465	290655	6.4	2.82	Crlf1 _predicted	cytokine receptor-like factor 1 (predicted)	CYTOKINE RECEPTOR	CYTOKINE-LIKE FACTOR 1 RECEPTOR	Receptor|Cytokine|Cytokine receptor|Other cytokine receptor;Signaling molecule|Other cytokine	Cytokine and chemokine mediated signaling pathway|Cell surface receptor mediated signal transduction|Signal transduction
20884449	25356	6.39	2.22	Cntn2	contactin 2	CELL ADHESION MOLECULE	CONTACTIN 2	CAM family adhesion molecule|Cell adhesion molecule	Cell adhesion;Developmental processes|Neurogenesis|Ectoderm development
22193827	29141	6.39	3.45	Gal	galanin	GALANIN		Peptide hormone|Signaling molecule	Signal transduction;Muscle contraction
21960150	rCG59575	6.38	3.26
21909425	25577	6.37	2.01	Ywhaq	tyrosine 3-monooxygenase/tryptophan 5-monooxygenase activation protein, theta polypeptide	37694		Molecular function unclassified	Biological process unclassified
21361016	171574	6.35	2.35	Dnm3	dynamin 3	DYNAMIN		G-protein|Small GTPase;Hydrolase|Cytoskeletal protein|Microtubule family cytoskeletal protein;Select regulatory molecule|Other hydrolase	Endocytosis;Transport;Cell structure and motility|Cell structure|Intracellular protein traffic
21222484	25666	6.34	3.03	Dgkg	diacylglycerol kinase, gamma	DIACYLGLYCEROL KINASE	DIACYLGLYCEROL KINASE, ALPHA, BETA, GAMMA	Kinase	Intracellular signaling cascade|Other intracellular signaling cascade|Lipid, fatty acid and steroid metabolism|Lipid metabolism;Signal transduction
20930878	308654	6.34	2.24	LOC308654	similar to zinc finger, matrin type 1	DOUBLE-STRANDED RNA-BINDING ZINC FINGER PROTEIN	ZINC FINGER, MATRIN TYPE 1	Transcription factor|Nuclease|Zinc finger transcription factor;Nucleic acid binding	Nucleoside, nucleotide and nucleic acid metabolism|mRNA transcription|mRNA transcription regulation
21965340	rCG50929	6.33	2.34			FAMILY NOT NAMED	SUBFAMILY NOT NAMED	Molecular function unclassified	Biological process unclassified
21121269	rCG61734	6.32	2.95
20831665	363469	6.31	2.15	LOC498273|Sms	similar to spermine synthase	SPERMIDINE SYNTHASE	SPERMINE SYNTHASE	Synthase|Synthase and synthetase	Other metabolism
21562844	303883	6.3	2.77	Lrch3 _predicted	leucine-rich repeats and calponin homology (CH) domain containing 3 (predicted)	LEUCINE-RICH REPEAT-CONTAINING PROTEIN	CALPONIN HOMOLOGY (CH) DOMAIN CONTAINING, CHDC/LRCH	Miscellaneous function|Other miscellaneous function protein	Immunity and defense|Other immune and defense;Miscellaneous
21874496	310732	6.3	2.44	Slc22a15 _predicted	solute carrier family 22 (organic cation transporter), member 15 (predicted)	SUGAR TRANSPORTER	SOLUTE CARRIER FAMILY 22 (ORGANIC CATION TRANSPORTER), MEMBER 15	Transporter|Cation transporter	Transport|Small molecule transport;Transport|Ion transport|Cation transport;Transport|Extracellular transport and import
21795177	rCG38068	6.3	2.21
21835348	362256	6.29	2.15	LOC362256	hypothetical LOC362256
21461295	315159	6.28	3.72	Tob2	transducer of ERBB2, 2	TRANSDUCER OF ERBB2 (TOB)	TOB2	Miscellaneous function|Other miscellaneous function protein	Intracellular signaling cascade|Cell surface receptor mediated signal transduction|Signal transduction|Receptor protein serine/threonine kinase signaling pathway;Signal transduction|Cell cycle control;Cell proliferation and differentiation|JNK cascade;Cell cycle|MAPKKK cascade;Signal transduction
20933169	361549	6.26	2.13	Lgi4	leucine-rich repeat LGI family, member 4	LEUCINE-RICH TRANSMEMBRANE PROTEINS	LEUCINE-RICH REPEAT LGI FAMILY 4, LGI4	Receptor;Extracellular matrix	Biological process unclassified
20832825	65180	6.26	2.41	Kcnd2	potassium voltage gated channel, Shal-related family, member 2	VOLTAGE-GATED POTASSIUM CHANNEL	VOLTAGE-GATED POTASSIUM CHANNEL KV4.2	Voltage-gated potassium channel|Voltage-gated ion channel|Ion channel	Transport|Ion transport|Cation transport
21409266	308486	6.26	2.75	Znf383 _predicted	zinc finger protein 383 (predicted)	ZINC FINGER PROTEINS	SUBFAMILY NOT NAMED	Transcription factor|Zinc finger transcription factor|KRAB box transcription factor	Biological process unclassified
22289121	286972	6.22	2.57	Ptar1	protein prenyltransferase alpha subunit repeat containing 1	PROTEIN FARNESYLTRANSFERASE ALPHA SUBUNIT/RAB GERANYLGERANYL TRANSFERASE ALPHA SUBUNIT	PROTEIN FARNESYLTRANSFERASE ALPHA SUBUNIT	Transferase|Acyltransferase	Protein metabolism and modification|Protein modification|Protein-lipid modification
21409579	170538	6.21	3.81	Prkcd	protein kinase C, delta	SERINE/THREONINE PROTEIN KINASE	PROTEIN KINASE C	Non-receptor serine/threonine protein kinase;Select calcium binding protein|Calmodulin related protein;Select calcium binding protein|Annexin|Transfer/carrier protein;Kinase|Protein kinase	Intracellular signaling cascade|Protein phosphorylation;Signal transduction|Calcium mediated signaling;Cell proliferation and differentiation|Protein metabolism and modification|Protein modification
21158860	497967	6.21	2.66	LOC497967	similar to RIKEN cDNA 2410003C20	FAMILY NOT NAMED	SUBFAMILY NOT NAMED	Molecular function unclassified	Biological process unclassified
22324316	310506	6.2	2.42	Ppm1l _predicted	protein phosphatase 1 (formerly 2C)-like (predicted)	PROTEIN PHOSPHATASE 2C	PROTEIN PHOSPHATASE TYPE 2C	Phosphatase|Protein phosphatase	Intracellular signaling cascade|Protein phosphorylation;Signal transduction|Protein metabolism and modification|Other intracellular signaling cascade|Protein modification|MAPKKK cascade;Signal transduction
21065014	500063	6.2	2.09	LOC500063	similar to hypothetical protein
21545985	rCG51377	6.2	2.02
22137784	300652	6.19	2.44	Sorl1 _predicted	sortilin-related receptor, L(DLR class) A repeats-containing (predicted)	VACUOLAR SORTING PROTEIN (VPS)	SORTILIN-RELATED RECEPTOR	Receptor|Other receptor;Transporter	Lipid and fatty acid binding;Intracellular protein traffic|Lipid and fatty acid transport;Lipid, fatty acid and steroid metabolism|Receptor mediated endocytosis;Transport|Lipid and fatty acid transport|Lipid, fatty acid and steroid metabolism|Endocytosis
22403503	641603	6.18	6.43	Slc41a3	solute carrier family 41, member 3	SOLUTE CARRIER FAMILY 41 (CATION TRANSPORTER)	SOLUTE CARRIER FAMILY 41, MEMBER 3	Transporter|Cation transporter	Transport|Ion transport
21354932	361694	6.17	2.09	Pitpnm	phosphatidylinositol membrane-associated	PHOSPHATIDYLINOSITOL TRANSFER PROTEIN/RETINAL DEGENERATION B PROTEIN	PHOSPHATIDYLINOSITOL TRANSFER PROTEIN MEMBRANE-ASSOCIATED 1	Molecular function unclassified	Biological process unclassified
21992636	300763	6.17	2.13	RGD1309466 _predicted	similar to hypothetical protein FLJ20156 (predicted)	PROTEIN PHOSPHATASES PP1 REGULATORY SUBUNIT	UNCHARACTERIZED	Molecular function unclassified	Biological process unclassified
21981341	rCG57242	6.17	2			FAMILY NOT NAMED	ALPHA-L-IDURONIDASE	Glycosidase|Hydrolase	Other polysaccharide metabolism|Carbohydrate metabolism
21518483	25444	6.1	2.5	Fgf9	fibroblast growth factor 9	HEPARIN-BINDING GROWTH FACTOR FAMILY MEMBER/FGF	FIBROBLAST GROWTH FACTOR 9	Signaling molecule|Growth factor	Cell surface receptor mediated signal transduction|Signal transduction|Receptor protein tyrosine kinase signaling pathway
21387150	114502	6.1	4.08	Pax3	paired box gene 3	HOMEOBOX PROTEIN	PAIRED BOX PROTEIN PAX-3 AND 7	Transcription factor|Homeobox transcription factor;Nucleic acid binding|Other DNA-binding protein	Nucleoside, nucleotide and nucleic acid metabolism|mRNA transcription regulation;Developmental processes|Segment specification;Developmental processes|mRNA transcription|Neurogenesis|Ectoderm development
21053721	192215	6.1	2.09	Slc9a5	solute carrier family 9 (sodium/hydrogen exchanger), isoform 5	SODIUM/HYDROGEN EXCHANGER	SODIUM/HYDROGEN EXCHANGER 5 (NHE5)	Transporter|Cation transporter	Transport|Ion transport|Cation transport;Homeostasis
21518535	314374	6.09	3.27	Ches1 _predicted	checkpoint suppressor 1 (predicted)	FORKHEAD PROTEIN/ FORKHEAD PROTEIN DOMAIN		Transcription factor|Other transcription factor;Nucleic acid binding	Neurogenesis;Developmental processes|Other receptor mediated signaling pathway;Signal transduction|Cell surface receptor mediated signal transduction|mRNA transcription regulation;Signal transduction|Segment specification;Developmental processes|mRNA transcription|Anterior/posterior patterning;Developmental processes|Cell communication;Sensory perception|Cell structure|Embryogenesis;Developmental…
21321210	303000	6.09	2.3	Solh _predicted	small optic lobes homolog (Drosophila) (predicted)	CALPAIN	SMALL OPTIC LOBES PROTEIN-RELATED	Calmodulin related protein|Cysteine protease;Select calcium binding protein|Protease	Proteolysis|Protein metabolism and modification
22220070	114089	6.07	2.33	Inpp5e	inositol polyphosphate-5-phosphatase E	RGPR-RELATED	RGPR- RELATED PROTEIN	Miscellaneous function|Other miscellaneous function protein	Miscellaneous
21558654	81530	6.06	2.46	Pdk2	pyruvate dehydrogenase kinase, isoenzyme 2	PYRUVATE DEHYDROGENASE KINASE	PYRUVATE DEHYDROGENASE KINASE	Kinase|Protein kinase	Protein metabolism and modification|Protein modification|Protein phosphorylation
21824225	54297	6.06	2.97	Rgs8	regulator of G-protein signaling 8	REGULATOR OF G PROTEIN SIGNALING	REGULATOR OF G PROTEIN SIGNALING 8, RGS8	G-protein modulator|Other G-protein modulator|Select regulatory molecule	Cell surface receptor mediated signal transduction|Signal transduction|G-protein mediated signaling
22251775	116743	6.06	2.07	Sh3gl2	SH3 domain protein 2A	SH3 MULTI DOMAIN CONTAINING PROTEIN, ENDOPHILIN	SH3-CONTAINING GRB2-LIKE PROTEIN 2 (ENDOPHILIN 1)	Molecular function unclassified	Synaptic transmission|Neuronal activities
22191747	287615	6.06	2.23	Vezf1 _predicted	vascular endothelial zinc finger 1 (predicted)	ZINC FINGER PROTEIN		Transcription factor|Other DNA-binding protein|Zinc finger transcription factor;Nucleic acid binding	Nucleoside, nucleotide and nucleic acid metabolism|mRNA transcription|mRNA transcription regulation
20855675	rCG35186	6.06	2.47
22067304	287982	6.05	2.05	Abcf3	ATP-binding cassette, sub-family F (GCN20), member 3	ATP-BINDING TRANSPORT PROTEIN-RELATED	ATP-DEPENDENT TRANSPORTER (ABCF3)	Transporter|ATP-binding cassette (ABC) transporter	Transport
21981980	29513	6.05	3.26	Mapk13	mitogen activated protein kinase 13	CDC2-RELATED KINASE	P38 MAPK	Kinase|Non-receptor serine/threonine protein kinase|Protein kinase	Intracellular signaling cascade|Protein phosphorylation;Signal transduction|MAPKKK cascade|Protein metabolism and modification|Protein modification
21452626	498909	6.04	2.39	LOC498909	similar to RIKEN cDNA 2310005O14	FAMILY NOT NAMED	SUBFAMILY NOT NAMED	Molecular function unclassified	Biological process unclassified
21298263	303653	6.03	2.21	Cdc42ep4 _predicted	CDC42 effector protein (Rho GTPase binding) 4 (predicted)	CDC42 EFFECTOR PROTEIN (BORG)	CDC42 EFFECTOR PROTEIN 4	Molecular function unclassified	Cell structure and motility
21936475	79212	6.01	2.12	Slc6a1	solute carrier family 6 (neurotransmitter transporter, GABA), member 1	SODIUM/CHLORIDE DEPENDENT TRANSPORTER	SODIUM/CHLORIDE DEPENDENT NEUROTRANSMITTER TRANSPORTER	Transporter|Other transporter	Transport|Small molecule transport;Transport|Extracellular transport and import
20709002	rCG60152	6.01	2.66			SERINE/THREONINE-PROTEIN KINASE WNK (WITH NO LYSINE)-RELATED	NUCLEAR RECEPTOR BINDING PROTEIN-RELATED	Kinase|Non-receptor serine/threonine protein kinase|Protein kinase	Protein metabolism and modification|Protein modification|Protein phosphorylation
20833571	117026	5.98	2.11	Apbb3	amyloid beta (A4) precursor protein-binding, family B, member 3	FAMILY NOT NAMED	AMYLOID BETA A4 PRECURSOR PROTEIN-BINDING FAMILY B MEMBER 3	Molecular function unclassified	Biological process unclassified
21973794	298567	5.97	2.77	Ela3b _predicted	elastase 3B, pancreatic (predicted)	SERINE PROTEASE	ELASTASE 3	Serine protease|Protease	Proteolysis|Protein metabolism and modification
22119392	266809	5.97	2.21	Sap1	sodium channel associated protein 1
22410628	25391	5.96	29.07	Atp2a3	ATPase, Ca++ transporting, ubiquitous	CATION-TRANSPORTING ATPASE	SARCOPLASMIC/ENDOPLASMIC RETICULUM CALCIUM ATPASE 3 (CALCIUM PUMP 3) (SERCA3)	Ion channel;Transporter|Cation transporter;Hydrolase|Other hydrolase	Transport|Ion transport|Calcium ion homeostasis|Cation transport;Homeostasis
22169716	360835	5.96	2.39	Cdh19	cadherin 19, type 2	CADHERIN	CADHERIN	Cell adhesion molecule|Cadherin	Signal transduction|Cell adhesion-mediated signaling;Cell adhesion|Cell communication
21482397	rCG45085.1	5.96	2.21	Tubb4	tubulin, beta 4;		TUBULIN BETA CHAIN (PTHR11588:SF9)	Tubulin	Intracellular protein traffic;Chromosome segregation;Cell structure;Cell motility
21603216	353218	5.92	2.87	Tnfsf9	tumor necrosis factor (ligand) superfamily, member 9
22351898	288416	5.91	2.34	MGC94223	similar to hypothetical protein from BCRA2 region	UNCHARACTERIZED	SUBFAMILY NOT NAMED	Molecular function unclassified	Biological process unclassified
20795614	306618	5.91	2.58	LOC306618	similar to Rho guanine nucleotide exchange factor (GEF) 10	UNCHARACTERIZED	UNCHARACTERIZED	Molecular function unclassified	Biological process unclassified
21604283	303398	5.9	2.5	Tbx2 _predicted	T-box 2 (predicted)	T-BOX PROTEIN-RELATED	T-BOX TRANSCRIPTION FACTOR TBX2	Transcription factor|Other transcription factor;Nucleic acid binding	Nucleoside, nucleotide and nucleic acid metabolism|mRNA transcription regulation;Developmental processes|mRNA transcription|Mesoderm development
21528262	rCG46957	5.89	2.28
21629891	498685	5.89	2.04	LOC498685	similar to RIKEN cDNA 1110018J18
21242941	116684	5.88	5.55	Oplah	5-oxoprolinase (ATP-hydrolysing)	5-OXOPROLINASE RELATED		Hydrolase|Other hydrolase	Amino acid biosynthesis;Immunity and defense|Detoxification;Other metabolism|Amino acid metabolism
20700370	366265	5.88	2.36	Rab22a _predicted	RAB22A, member RAS oncogene family (predicted)	RAS-RELATED GTPASE	RAB22	G-protein|Small GTPase|Select regulatory molecule	Intracellular signaling cascade;Intracellular protein traffic|Signal transduction|General vesicle transport|Receptor mediated endocytosis;Intracellular protein traffic|Endocytosis
21315915	rCG30711	5.88	2.15			RING FINGER-CONTAINING PROTEIN-RELATED	TRIPARTITE MOTIF-CONTAINING 62	Ubiquitin-protein ligase|Ligase	Proteolysis|Protein metabolism and modification
21414488	79253	5.87	3.32	Avil	advillin	VILLIN	VILLIN	Non-motor actin binding protein|Cytoskeletal protein|Actin binding cytoskeletal protein	Cell structure and motility|Cell structure
21854871	192178	5.86	2.95	Cbl27	androgen receptor-related apoptosis-associated protein CBL27	ETS	gb def: Protein KIAA1093	Molecular function unclassified	Biological process unclassified
21830223	499269	5.85	3.1	LOC499269	similar to RIKEN cDNA 1700120K04
21870610	291352	5.84	2.6	Gpr158 _predicted	G protein-coupled receptor 158 (predicted)
21957687	366980	5.83	2.21	Arid2 _predicted	AT rich interactive domain 2 (Arid-rfx like) (predicted)	FAMILY NOT NAMED	SUBFAMILY NOT NAMED	Molecular function unclassified	Biological process unclassified
21594311	291923	5.82	5.08	Abcc12	ATP-binding cassette, sub-family C (CFTR/MRP), member 12	ATP-BINDING CASSETTE TRANSPORTER	ATP-BINDING CASSETTE PROTEIN C12	Transporter|ATP-binding cassette (ABC) transporter	Detoxification|Transport|Small molecule transport;Transport|Extracellular transport and import;Immunity and defense
21433875	313038	5.79	2.82	Phc2	polyhomeotic-like 2 (Drosophila)	LETHAL(3)MALIGNANT BRAIN TUMOR-RELATED	POLYHOMEOTIC 2	Chromatin/chromatin-binding protein|Nucleic acid binding	Nucleoside, nucleotide and nucleic acid metabolism|Neurogenesis;Developmental processes|mRNA transcription;Developmental processes|Mesoderm development|Ectoderm development
21632602	192154	5.78	2.19	Hip1	huntingtin interacting protein 1	HUNTINGTON INTETERACTING PROTEIN- RELATED	HUNTINGTIN INTERACTING PROTEIN 1	Non-motor actin binding protein;Cytoskeletal protein|Other actin family cytoskeletal protein|Cytoskeletal protein|Actin binding cytoskeletal protein	Apoptosis|Apoptotic processes
20984195	rCG38086	5.78	2.59
22090380	84347	5.77	2.05	Cacng2	calcium channel, voltage-dependent, gamma subunit 2	VOLTAGE-DEPENDENT CALCIUM CHANNEL GAMMA SUBUNIT		Voltage-gated calcium channel|Voltage-gated ion channel|Ion channel	Transport|Ion transport|Cation transport
21306433	291670	5.77	2.15	Cxxc5	CXXC finger 5	ZINC FINGER-CONTAINING	SUBFAMILY NOT NAMED	Molecular function unclassified	Biological process unclassified
21543942	500557	5.76	3.06	LOC500557	similar to RIKEN cDNA 2610200G18	T-CELL LYMPHOMA BREAKPOINT-ASSOCIATED TARGET 1-RELATED		Molecular function unclassified	Biological process unclassified
22056577	rCG45805	5.76	2.94
21776691	361202	5.75	2.78	Gkap1	G kinase anchoring protein 1	FAMILY NOT NAMED	SUBFAMILY NOT NAMED	Molecular function unclassified	Biological process unclassified
20799998	298436	5.74	4.5	MGC93753	tetraspan 1	TETRASPANIN	TETRASPANIN 1	Signaling molecule|Membrane-bound signaling molecule;Cell adhesion molecule|Other cell adhesion molecule	Biological process unclassified
22085641	366545	5.71	3.23	Atp6v1e2 _predicted	ATPase, H+ transporting, V1 subunit E-like 2 isoform 2 (predicted)	VACUOLAR ATP SYNTHASE SUBUNIT E		Transporter|Cation transporter|ATP synthase;Hydrolase|Synthase|Hydrogen transporter;Synthase and synthetase	Ion transport|Nucleoside, nucleotide and nucleic acid metabolism;Transport|Cation transport
21692105	500762	5.69	2.56	LOC500762	similar to RIKEN cDNA 1110012D08
21945278	rCG36912	5.69	3.12
20816704	315804	5.68	3.28	RGD1308795 _predicted	similar to hypothetical protein FLJ12994 (predicted)	RFX TRANSCRIPTION FACTOR FAMILY	RFX3	Other transcription factor|Transcription factor	Nucleoside, nucleotide and nucleic acid metabolism|mRNA transcription|mRNA transcription regulation
21070702	rCG54369.1	5.68	2.19
20706995	171547	5.65	5.87	LOC497726|Crispld2	cysteine-rich secretory protein LCCL domain containing 2	CYSTEINE-RICH SECRETORY PROTEIN (CRISP/SCP/TPX1)-RELATED	CRISP SUBFAMILY GLIOMA PATHOGENESIS-RELATED PROTEIN-RELATED	Molecular function unclassified	Biological process unclassified
21212993	309060	5.63	2.44	RGD1310799 _predicted	similar to RIKEN cDNA A930008G19 (predicted)
20745460	rCG63337	5.62	3.59
21389831	64086	5.56	2.15	Csnk1g1	casein kinase 1, gamma 1	CASEIN KINASE-RELATED	CASEIN KINASE	Kinase|Non-receptor serine/threonine protein kinase|Protein kinase	Nucleoside, nucleotide and nucleic acid metabolism|Protein phosphorylation;Signal transduction|Chromosome segregation;Cell proliferation and differentiation;Cell structure and motility|Intracellular signaling cascade;Intracellular protein traffic|Meiosis;Cell cycle|DNA metabolism|Cytokinesis;Cell cycle|Cell structure|Protein modification|Mitosis|Endocytosis;Developmental processes|DNA repair;Prot…
22129072	499095	5.56	2.8	Zfp94		ZINC FINGER PROTEINS	KRUEPPEL C2H2-TYPE ZINC FINGER	Transcription factor|Zinc finger transcription factor|KRAB box transcription factor	Nucleoside, nucleotide and nucleic acid metabolism|mRNA transcription regulation;Cell proliferation and differentiation|mRNA transcription
20869904	361856	5.55	5.16	Tube1 _predicted	tubulin, epsilon 1 (predicted)	TUBULIN	TUBULIN EPSILON CHAIN	Microtubule family cytoskeletal protein|Tubulin|Cytoskeletal protein	Cell motility|Chromosome segregation;Cell structure and motility|Cell structure;Cell structure and motility|Mitosis|Intracellular protein traffic;Cell cycle
20706959	rCG57757	5.54	2.27
20753510	rCG26814	5.53	2.12
21102044	500377	5.53	2.53	LOC500377	similar to Tubulin alpha-8 chain (Alpha-tubulin 8)	TUBULIN	TUBULIN ALPHA CHAIN	Microtubule family cytoskeletal protein|Tubulin|Cytoskeletal protein	Cell motility|Chromosome segregation;Cell structure and motility|Cell structure;Cell structure and motility|Mitosis|Intracellular protein traffic;Cell cycle
22114127	503035	5.53	2.09	LOC503035	similar to RIKEN cDNA 6330442E10 gene
21634828	290963	5.52	3.46	RGD1309592	similar to hypothetical protein FLJ14675	PROTEASE M1 ZINC METALLOPROTEASE	AMINOPEPTIDASE	Metalloprotease|Protease	Proteolysis|Protein metabolism and modification
21329229	rCG63431	5.52	3.69
21068841	299609	5.51	2.93	ABCA7	ATP-binding cassette, sub-family A, member 7	ATP-BINDING CASSETTE TRANSPORTER SUBFAMILY A (ABCA)	ABCA7	Transporter|ATP-binding cassette (ABC) transporter	Lipid and fatty acid transport;Lipid, fatty acid and steroid metabolism|Cholesterol metabolism;Transport|Lipid and fatty acid transport|Steroid metabolism|Phospholipid metabolism;Lipid, fatty acid and steroid metabolism|Lipid, fatty acid and steroid metabolism
21731914	rCG53706	5.51	2.04
21561064	25559	5.49	2.1	Abcc8	ATP-binding cassette, sub-family C (CFTR/MRP), member 8	ATP-BINDING CASSETTE TRANSPORTER	SULFONYLUREA RECEPTOR/ ABC TRANSPORTER	Transporter|Other transporter	Detoxification|Small molecule transport;Transport|Carbohydrate metabolism;Transport|Extracellular transport and import;Immunity and defense
21371261	500527	5.48	2.09	LOC500527	similar to DNA segment, Chr 4
21346684	rCG21378	5.47	2.06			FAMILY NOT NAMED	SUBFAMILY NOT NAMED	Molecular function unclassified	Biological process unclassified
21658809	rCG22278	5.47	2.99			TBC1 DOMAIN FAMILY MEMBER GTPASE-ACTIVATING PROTEIN	GTPASE-ACTIVATING PROTEIN GYP2	G-protein modulator|Other G-protein modulator|Select regulatory molecule	Biological process unclassified
21917283	360896	5.46	2.57	Esrrg	estrogen-related receptor gamma	NUCLEAR HORMONE RECEPTOR	ESTROGEN RECEPTOR-RELATED	Molecular function unclassified	Biological process unclassified
21563102	305894	5.46	2.06	LOC305894	similar to N-copine	COPINE		Other miscellaneous function protein;Membrane traffic protein|Miscellaneous function|Other membrane traffic protein	Intracellular protein traffic
20905752	64832	5.45	2.19	Cplx1	complexin 1	COMPLEXIN		Miscellaneous function	Synaptic transmission|Neuronal activities
21964570	305922	5.44	3.74	Lats2 _predicted	large tumor suppressor 2 (predicted)	SERINE/THREONINE PROTEIN KINASE	SERINE/THREONINE PROTEIN KINASE LATS	Kinase|Non-receptor serine/threonine protein kinase|Protein kinase	Intracellular signaling cascade|Protein phosphorylation;Signal transduction|Protein metabolism and modification|Protein modification|Cell cycle control;Cell proliferation and differentiation|Other intracellular signaling cascade;Cell cycle
21576682	301164	5.44	3.7	Pcaf	p300/CBP-associated factor	FALZ-RELATED BROMODOMAIN-CONTAINING PROTEINS	GCN5 GENERAL CONTROL OF AMINO-ACID SYNTHESIS 5-LIKE 2, GCNL2	Transferase|Acetyltransferase	Nucleoside, nucleotide and nucleic acid metabolism|Chromatin packaging and remodeling|mRNA transcription;Nucleoside, nucleotide and nucleic acid metabolism
21998795	309002	5.43	2.3	RGD1308623 _predicted	similar to E130018B19Rik protein (predicted)	ZINC FINGER PROTEINS	ZINC FINGER PROTEIN-RELATED	Transcription factor|Zinc finger transcription factor|KRAB box transcription factor	Biological process unclassified
22069678	300215	5.43	2.25	RGD1309631	similar to lipocalin-interacting membrane receptor	LIPOCALIN-1 INTERACTING MEMBRANE RECEPTOR (LIMR)		Receptor|Other receptor	Receptor mediated endocytosis|Endocytosis|Intracellular protein traffic
20855961	25607	5.41	2.53	Hoxa1	homeo box A1	HOMEOBOX PROTEIN	HOMEOBOX PROTEIN HOX-A, B	Transcription factor|Homeobox transcription factor;Nucleic acid binding|Other DNA-binding protein	Nucleoside, nucleotide and nucleic acid metabolism|mRNA transcription regulation;Developmental processes|mRNA transcription|Neurogenesis|Ectoderm development
21223900	rCG38536	5.41	2.1
20720808	315959	5.39	2	RGD1310355 _predicted	similar to KIAA1585 protein (predicted)	MSL2-RELATED	SUBFAMILY NOT NAMED	Molecular function unclassified	Biological process unclassified
21824526	29686	5.37	2.88	Scn1b	sodium channel, voltage-gated, type I, beta polypeptide	SODIUM CHANNEL BETA-1 SUBUNIT PRECURSOR.	VOLTAGE GATED SODIUM CHANNEL, BETA-1 SUBUNIT	Voltage-gated sodium channel|Voltage-gated ion channel|Ion channel	Synaptic transmission|Transport|Ion transport|Cation transport;Neuronal activities
21691637	171114	5.35	2.2	Ndrg2	N-myc downstream regulated gene 2	N-MYC DOWNSTREAM REGULATED	N-MYC DOWNSTREAM REGULATED	Molecular function unclassified	Cell proliferation and differentiation
22288557	298101	5.33	2.63	Col27a1	procollagen, type XXVII, alpha 1	COLLAGEN ALPHA CHAIN	COLLAGEN ALPHA 1(XXVII)	Extracellular matrix|Extracellular matrix structural protein	Cell structure and motility|Cell structure
20741096	170902	5.33	2.15	Zfp347	zinc finger protein 347	ZINC FINGER PROTEINS	GONADOTROPIN INDUCIBLE TRANSCRIPTION FACTOR	Transcription factor|Zinc finger transcription factor|KRAB box transcription factor	Nucleoside, nucleotide and nucleic acid metabolism|mRNA transcription|mRNA transcription regulation
21875370	361786	5.3	2.02	LOC361786	hypothetical LOC361786
20995633	309902	5.29	2.83	Cxxc6 _predicted	CXXC finger 6 (predicted)	UNCHARACTERIZED		Molecular function unclassified	Biological process unclassified
22292250	498494	5.29	3.49	LOC498494	similar to hypothetical gene supported by AK044523	KELCH-RELATED PROTEINS		Molecular function unclassified	Biological process unclassified
21314672	rCG45081	5.26	2.99			SWI/SNF COMPLEX-RELATED	SWI/SNF COMPLEX-RELATED	Transcription factor|Chromatin/chromatin-binding protein|Transcription cofactor;Nucleic acid binding	Nucleoside, nucleotide and nucleic acid metabolism|mRNA transcription|mRNA transcription regulation
21855644	rCG37706	5.25	2.09
22181751	363074	5.24	2.06	RGD1309779 _predicted	similar to ENSANGP00000021391 (predicted)
22347357	rCG48945	5.23	2.1
22392642	303631	5.22	2.22	RGD1306571	similar to 6330406P08Rik protein	SULFATASE	ARYLSULFATASE	Hydrolase|Other hydrolase	Phospholipid metabolism;Sulfur metabolism|Lipid, fatty acid and steroid metabolism
22367156	rCG63313	5.22	2.42
