# Supplementary material for: Gene expression profiles in rat brain disclose CNS signature genes and regional patterns of functional specialisation
Source: BMC Genomics. 2007 Apr 4;8:94. doi: 10.1186/1471-2164-8-94 (PMC1853090; doi:10.1186/1471-2164-8-94)
Supplement: Additional file 2 — Regional and CNS-signature genes mapping to Panther Biological Processes, Molecular Functions and Pathways, respectively. [file 1471-2164-8-94-S2.xls]

## Sheet: Panther Biological Process
Supplementary Table 3a. Regional and CNS-signature genes mapping to Panther Biological Processes.
Panther Biological Process	Ref Expr	Cortex (353)	SAM Cortex 2xCNS Panther 180206.txt (expected)	SAM Cortex 2xCNS Panther 180206.txt (over/under)	SAM Cortex 2xCNS Panther 180206.txt (P-value)	Hippocampus (189)	SAM Hippo 2xCNS Panther 180206.txt (expected)	SAM Hippo 2xCNS Panther 180206.txt (over/under)	SAM Hippo 2xCNS Panther 180206.txt (P-value)	Striatum (314)	SAM Stri 2xCNS Panther 180206.txt (expected)	SAM Stri 2xCNS Panther 180206.txt (over/under)	SAM Stri 2xCNS Panther 180206.txt (P-value)	Cerebellum (627)	SAM Cere 2xCNS Panther 180206.txt (expected)	SAM Cere 2xCNS Panther 180206.txt (over/under)	SAM Cere 2xCNS Panther 180206.txt (P-value)	CNS signature (159)	CNS signature SN 3 6 220506.txt (expected)	CNS signature SN 3 6 220506.txt (over/under)	CNS signature SN 3 6 220506.txt (P-value)
	25971	#	exp	,+/-	p-value	#	exp	,+/-	p-value	#	exp	,+/-	p-value	#	exp	,+/-	p-value	#	exp	,+/-	p-value
Signal transduction	3359	101	45.66	+	5.88e-15	53	24.44	+	2.84e-08	76	40.61	+	4.23e-08	126	81.09	+	3.45e-07	48	20.56	+	9.78e-09
Neuronal activities	619	33	8.41	+	4.73e-11	16	4.5	+	1.46e-05	32	7.48	+	9.73e-12	33	14.94	+	2.87e-05	25	3.79	+	1.16e-13
Developmental processes	1947	56	26.46	+	9.92e-08	36	14.17	+	2.12e-07	36	23.54	+	0.00764	77	47.01	+	1.67e-05	21	11.92	+	0.00818
Ion transport	597	26	8.11	+	2.92e-07	14	4.34	+	0.00014	23	7.22	+	1.5e-06	30	14.41	+	0.000181	22	3.65	+	2.25e-11
Cation transport	464	22	6.31	+	6.21e-07	13	3.38	+	4.22e-05	20	5.61	+	1.41e-06	25	11.2	+	0.000223	15	2.84	+	2.18e-07
Cell surface receptor mediated signal transduction	1726	49	23.46	+	1.01e-06	26	12.56	+	0.000357	40	20.87	+	6.74e-05	42	41.67	+	0.502	17	10.57	+	0.0361
Biological process unclassified	13954	146	189.66	-	2.08e-06	71	101.55	-	5.77e-06	129	168.71	-	4.63e-06	282	336.88	-	6.86e-06	51	85.43	-	2.95e-08
Neurogenesis	559	22	7.6	+	1.17e-05	18	4.07	+	1.9e-07	11	6.76	+	0.08	40	13.5	+	2.29e-09	13	3.42	+	4.61e-05
Other neuronal activity	136	10	1.85	+	2.22e-05	6	0.99	+	0.000533	8	1.64	+	0.000295	10	3.28	+	0.00205	7	0.83	+	2.41e-05
Synaptic transmission	274	14	3.72	+	3.14e-05	6	1.99	+	0.0158	10	3.31	+	0.00211	19	6.61	+	5.63e-05	12	1.68	+	1.62e-07
Cell communication	1080	32	14.68	+	3.94e-05	17	7.86	+	0.0025	23	13.06	+	0.00679	38	26.07	+	0.0147	24	6.61	+	5.31e-08
Ectoderm development	626	22	8.51	+	6.22e-05	19	4.56	+	2.09e-07	12	7.57	+	0.0808	41	15.11	+	1.66e-08	13	3.83	+	0.000142
G-protein mediated signaling	1009	29	13.71	+	0.000153	14	7.34	+	0.0164	31	12.2	+	2.59e-06	24	24.36	-	0.524	10	6.18	+	0.0925
Transport	1219	32	16.57	+	0.000346	17	8.87	+	0.00816	29	14.74	+	0.00047	43	29.43	+	0.00946	29	7.46	+	3.76e-10
Exocytosis	144	7	1.96	+	0.00392	0	1.05	-	0.35	2	1.74	+	0.52	5	3.48	+	0.27	1	0.88	+	0.587
Muscle contraction	183	8	2.49	+	0.00397	3	1.33	+	0.15	8	2.21	+	0.00195	9	4.42	+	0.036	3	1.12	+	0.103
Nerve-nerve synaptic transmission	76	5	1.03	+	0.00412	4	0.55	+	0.00246	4	0.92	+	0.0143	5	1.83	+	0.0387	6	0.47	+	8.74e-06
Protein biosynthesis	379	0	5.15	-	0.00558	1	2.76	-	0.236	1	4.58	-	0.0559	1	9.15	-	0.00102	1	2.32	-	0.324
Protein phosphorylation	622	17	8.45	+	0.00568	10	4.53	+	0.0164	14	7.52	+	0.0206	28	15.02	+	0.00152	4	3.81	+	0.53
Mesoderm development	530	15	7.2	+	0.00673	6	3.86	+	0.191	12	6.41	+	0.0295	15	12.8	+	0.303	2	3.24	-	0.368
Pain sensation	30	3	0.41	+	0.0083	0	0.22	-	0.804	2	0.36	+	0.0518	0	0.72	-	0.484	0	0.18	-	0.832
Blood circulation and gas exchange	92	5	1.25	+	0.009	1	0.67	+	0.489	2	1.11	+	0.306	3	2.22	+	0.383	0	0.56	-	0.569
mRNA transcription	1449	31	19.69	+	0.00913	14	10.54	+	0.172	21	17.52	+	0.227	62	34.98	+	1.25e-05	7	8.87	-	0.333
Anion transport	88	1	1.2	-	0.664	1	0.64	+	0.473	2	1.06	+	0.288	2	2.12	-	0.643	7	0.54	+	1.46e-06
Ligand-mediated signaling	366	9	4.97	+	0.0651	7	2.66	+	0.0185	10	4.43	+	0.0147	9	8.84	+	0.523	8	2.24	+	0.00201
Calcium mediated signaling	115	5	1.56	+	0.0214	7	0.84	+	2.53e-05	4	1.39	+	0.0522	11	2.78	+	0.000145	2	0.7	+	0.157
Cell proliferation and differentiation	813	16	11.05	+	0.0919	17	5.92	+	0.000108	12	9.83	+	0.282	23	19.63	+	0.249	6	4.98	+	0.38
Intracellular signaling cascade	809	17	11	+	0.0529	14	5.89	+	0.0026	21	9.78	+	0.000998	46	19.53	+	1.35e-07	8	4.95	+	0.125
Stress response	188	5	2.56	+	0.116	6	1.37	+	0.00273	2	2.27	-	0.603	3	4.54	-	0.335	0	1.15	-	0.315
Heart development	48	0	0.65	-	0.52	3	0.35	+	0.00541	0	0.58	-	0.559	3	1.16	+	0.112	0	0.29	-	0.745
Metabolism of cyclic nucleotides	45	2	0.61	+	0.126	0	0.33	-	0.721	7	0.54	+	1.65e-06	3	1.09	+	0.0967	0	0.28	-	0.759
Action potential propagation	25	1	0.34	+	0.288	0	0.18	-	0.834	4	0.3	+	0.000269	2	0.6	+	0.123	2	0.15	+	0.0105
MAPKKK cascade	165	4	2.24	+	0.189	2	1.2	+	0.338	8	1.99	+	0.00103	13	3.98	+	0.000248	0	1.01	-	0.363
Segment specification	84	2	1.14	+	0.316	0	0.61	-	0.542	5	1.02	+	0.00383	6	2.03	+	0.0174	0	0.51	-	0.597
Muscle development	125	3	1.7	+	0.242	0	0.91	-	0.402	6	1.51	+	0.0045	5	3.02	+	0.187	0	0.77	-	0.464
mRNA transcription regulation	1130	25	15.36	+	0.0126	12	8.22	+	0.124	20	13.66	+	0.0593	54	27.28	+	2.26e-06	7	6.92	+	0.541
Immunity and defense	1352	15	18.38	-	0.251	15	9.84	+	0.07	10	16.35	-	0.0614	15	32.64	-	0.000352	2	8.28	-	0.00968
Protein modification	1075	23	14.61	+	0.023	14	7.82	+	0.0264	19	13	+	0.0656	43	25.95	+	0.00105	8	6.58	+	0.338
Cell adhesion	554	10	7.53	+	0.225	9	4.03	+	0.021	5	6.7	-	0.338	26	13.37	+	0.00125	12	3.39	+	0.000175
Other intracellular signaling cascade	200	4	2.72	+	0.29	4	1.46	+	0.0595	4	2.42	+	0.225	13	4.83	+	0.00142	2	1.22	+	0.346
Asymmetric protein localization	20	0	0.27	-	0.762	0	0.15	-	0.865	1	0.24	+	0.215	4	0.48	+	0.00153	0	0.12	-	0.885
Homeostasis	205	7	2.79	+	0.0234	2	1.49	+	0.44	1	2.48	-	0.291	13	4.95	+	0.00176	2	1.26	+	0.358
Chemosensory perception	328	0	4.46	-	0.0113	0	2.39	-	0.0905	0	3.97	-	0.0185	1	7.92	-	0.00312	0	2.01	-	0.133
Nucleoside, nucleotide and nucleic acid metabolism	2615	37	35.54	+	0.424	18	19.03	-	0.462	33	31.62	+	0.425	85	63.13	+	0.00319	12	16.01	-	0.179
Embryogenesis	124	2	1.69	+	0.503	1	0.9	+	0.595	3	1.5	+	0.191	9	2.99	+	0.00366	0	0.76	-	0.467
Olfaction	318	0	4.32	-	0.0129	0	2.31	-	0.0974	0	3.84	-	0.0209	1	7.68	-	0.00388	0	1.95	-	0.141
T-cell mediated immunity	214	2	2.91	-	0.443	1	1.56	-	0.538	3	2.59	+	0.479	0	5.17	-	0.00558	0	1.31	-	0.268
Sensory perception	633	9	8.6	+	0.492	4	4.61	-	0.511	11	7.65	+	0.149	6	15.28	-	0.00592	3	3.88	-	0.456
Cell adhesion-mediated signaling	351	8	4.77	+	0.109	5	2.55	+	0.115	4	4.24	-	0.581	17	8.47	+	0.00607	7	2.15	+	0.0062
Other amino acid metabolism	32	0	0.43	-	0.647	0	0.23	-	0.792	1	0.39	+	0.321	0	0.77	-	0.462	2	0.2	+	0.0168
Neurotransmitter release	109	5	1.48	+	0.0175	1	0.79	+	0.548	4	1.32	+	0.0445	7	2.63	+	0.018	3	0.67	+	0.03
Amino acid metabolism	218	2	2.96	-	0.431	0	1.59	-	0.203	4	2.64	+	0.271	7	5.26	+	0.277	4	1.33	+	0.0459
Protein methylation	11	0	0.15	-	0.861	0	0.08	-	0.923	0	0.13	-	0.875	2	0.27	+	0.0296	1	0.07	+	0.0651
mRNA end-processing and stability	17	2	0.23	+	0.0229	0	0.12	-	0.884	0	0.21	-	0.814	0	0.41	-	0.663	1	0.1	+	0.0989
Vision	183	3	2.49	+	0.453	4	1.33	+	0.0457	6	2.21	+	0.025	3	4.42	-	0.355	3	1.12	+	0.103
Cytokinesis	95	1	1.29	-	0.63	0	0.69	-	0.5	2	1.15	+	0.319	3	2.29	+	0.402	2	0.58	+	0.116
Receptor protein tyrosine kinase signaling pathway	204	7	2.77	+	0.0228	5	1.48	+	0.0174	3	2.47	+	0.448	7	4.93	+	0.226	3	1.25	+	0.131
Receptor mediated endocytosis	108	1	1.47	-	0.568	0	0.79	-	0.455	2	1.31	+	0.375	5	2.61	+	0.123	2	0.66	+	0.142
Inhibition of apoptosis	115	1	1.56	-	0.537	2	0.84	+	0.204	2	1.39	+	0.405	1	2.78	-	0.234	2	0.7	+	0.157
Cell structure	593	6	8.06	-	0.303	4	4.32	-	0.567	11	7.17	+	0.109	20	14.32	+	0.0877	6	3.63	+	0.158
Lipid and fatty acid transport	117	0	1.59	-	0.203	1	0.85	+	0.574	2	1.41	+	0.414	2	2.82	-	0.463	2	0.72	+	0.161
Protein metabolism and modification	2615	37	35.54	+	0.424	18	19.03	-	0.462	29	31.62	-	0.354	64	63.13	+	0.474	12	16.01	-	0.179
Calcium ion homeostasis	35	0	0.48	-	0.621	0	0.25	-	0.775	0	0.42	-	0.655	4	0.84	+	0.0109	1	0.21	+	0.193
Small molecule transport	136	1	1.85	-	0.448	0	0.99	-	0.371	2	1.64	+	0.49	5	3.28	+	0.234	2	0.83	+	0.203
Proteolysis	881	11	11.97	-	0.463	3	6.41	-	0.114	7	10.65	-	0.163	19	21.27	-	0.359	3	5.39	-	0.209
Electron transport	249	5	3.38	+	0.252	1	1.81	-	0.458	0	3.01	-	0.0486	2	6.01	-	0.0606	0	1.52	-	0.216
tRNA metabolism	42	0	0.57	-	0.565	0	0.31	-	0.736	0	0.51	-	0.602	0	1.01	-	0.362	1	0.26	+	0.227
General vesicle transport	268	3	3.64	-	0.505	2	1.95	+	0.582	3	3.24	-	0.593	7	6.47	+	0.469	3	1.64	+	0.227
Amino acid transport	44	2	0.6	+	0.121	0	0.32	-	0.726	0	0.53	-	0.587	2	1.06	+	0.287	1	0.27	+	0.236
Regulated exocytosis	45	2	0.61	+	0.126	0	0.33	-	0.721	2	0.54	+	0.104	1	1.09	-	0.704	1	0.28	+	0.241
Other oncogenesis	47	2	0.64	+	0.135	0	0.34	-	0.71	0	0.57	-	0.566	0	1.13	-	0.321	1	0.29	+	0.25
Cytokine and chemokine mediated signaling pathway	220	1	2.99	-	0.199	1	1.6	-	0.524	1	2.66	-	0.255	1	5.31	-	0.0307	0	1.35	-	0.259
Carbohydrate transport	50	0	0.68	-	0.506	0	0.36	-	0.695	0	0.6	-	0.546	1	1.21	-	0.66	1	0.31	+	0.264
Cell structure and motility	1001	11	13.61	-	0.29	10	7.28	+	0.196	17	12.1	+	0.103	30	24.17	+	0.135	8	6.13	+	0.271
Oogenesis	53	2	0.72	+	0.163	1	0.39	+	0.32	0	0.64	-	0.527	0	1.28	-	0.278	1	0.32	+	0.277
Complement-mediated immunity	53	1	0.72	+	0.514	1	0.39	+	0.32	0	0.64	-	0.527	0	1.28	-	0.278	1	0.32	+	0.277
Angiogenesis	54	2	0.73	+	0.168	1	0.39	+	0.325	0	0.65	-	0.52	0	1.3	-	0.271	1	0.33	+	0.282
Steroid metabolism	198	4	2.69	+	0.284	2	1.44	+	0.423	1	2.39	-	0.309	1	4.78	-	0.0479	0	1.21	-	0.296
Gametogenesis	185	4	2.51	+	0.245	5	1.35	+	0.0119	2	2.24	-	0.613	1	4.47	-	0.0622	2	1.13	+	0.313
Apoptosis	465	5	6.32	-	0.394	8	3.38	+	0.0214	7	5.62	+	0.333	8	11.23	-	0.21	4	2.85	+	0.318
Translational regulation	63	0	0.86	-	0.424	0	0.46	-	0.632	0	0.76	-	0.466	0	1.52	-	0.218	1	0.39	+	0.32
Extracellular matrix protein-mediated signaling	63	0	0.86	-	0.424	0	0.46	-	0.632	0	0.76	-	0.466	2	1.52	+	0.449	1	0.39	+	0.32
B-cell- and antibody-mediated immunity	182	1	2.47	-	0.292	1	1.32	-	0.618	1	2.2	-	0.353	1	4.39	-	0.066	0	1.11	-	0.327
Chromatin packaging and remodeling	192	1	2.61	-	0.264	0	1.4	-	0.246	2	2.32	-	0.59	7	4.64	+	0.186	2	1.18	+	0.329
Protein targeting and localization	179	3	2.43	+	0.439	0	1.3	-	0.271	5	2.16	+	0.068	9	4.32	+	0.032	0	1.1	-	0.333
Other receptor mediated signaling pathway	197	7	2.68	+	0.0193	3	1.43	+	0.174	3	2.38	+	0.426	4	4.76	-	0.484	2	1.21	+	0.34
Intracellular protein traffic	908	13	12.34	+	0.464	6	6.61	-	0.508	11	10.98	+	0.54	24	21.92	+	0.355	4	5.56	-	0.344
Carbohydrate metabolism	542	3	7.37	-	0.0626	5	3.94	+	0.36	12	6.55	+	0.0341	13	13.09	-	0.564	2	3.32	-	0.353
Protein folding	165	1	2.24	-	0.343	0	1.2	-	0.3	2	1.99	+	0.593	2	3.98	-	0.24	0	1.01	-	0.363
Other metabolism	505	5	6.86	-	0.316	5	3.68	+	0.307	6	6.11	-	0.589	11	12.19	-	0.439	2	3.09	-	0.401
Coenzyme and prosthetic group metabolism	145	0	1.97	-	0.139	1	1.06	-	0.715	2	1.75	+	0.524	0	3.5	-	0.0299	0	0.89	-	0.411
DNA repair	141	0	1.92	-	0.146	0	1.03	-	0.357	0	1.7	-	0.181	5	3.4	+	0.256	0	0.86	-	0.421
Other immune and defense	140	3	1.9	+	0.297	1	1.02	-	0.729	3	1.69	+	0.241	2	3.38	-	0.343	0	0.86	-	0.423
Phospholipid metabolism	137	3	1.86	+	0.286	1	1	+	0.632	0	1.66	-	0.19	6	3.31	+	0.117	0	0.84	-	0.431
Lipid metabolism	135	1	1.83	-	0.452	0	0.98	-	0.373	4	1.63	+	0.0828	6	3.26	+	0.112	0	0.83	-	0.437
DNA replication	96	0	1.3	-	0.271	0	0.7	-	0.497	0	1.16	-	0.313	0	2.32	-	0.0981	1	0.59	+	0.445
Extracellular transport and import	96	1	1.3	-	0.625	0	0.7	-	0.497	2	1.16	+	0.323	4	2.32	+	0.204	1	0.59	+	0.445
Pre-mRNA processing	250	2	3.4	-	0.339	4	1.82	+	0.111	1	3.02	-	0.194	4	6.04	-	0.279	2	1.53	+	0.453
Miscellaneous	129	4	1.75	+	0.101	1	0.94	+	0.61	4	1.56	+	0.0729	4	3.11	+	0.378	0	0.79	-	0.453
Skeletal development	121	4	1.64	+	0.0846	1	0.88	+	0.586	4	1.46	+	0.0606	4	2.92	+	0.335	0	0.74	-	0.476
Endocytosis	262	1	3.56	-	0.128	1	1.91	-	0.431	4	3.17	+	0.39	8	6.33	+	0.301	2	1.6	+	0.477
Phosphate metabolism	106	0	1.44	-	0.236	0	0.77	-	0.462	0	1.28	-	0.277	5	2.56	+	0.116	1	0.65	+	0.478
Other developmental process	108	3	1.47	+	0.183	0	0.79	-	0.455	1	1.31	-	0.625	3	2.61	+	0.484	1	0.66	+	0.484
Macrophage-mediated immunity	109	0	1.48	-	0.227	0	0.79	-	0.452	2	1.32	+	0.38	0	2.63	-	0.0716	0	0.67	-	0.512
Lipid, fatty acid and steroid metabolism	739	9	10.04	-	0.45	6	5.38	+	0.451	9	8.93	+	0.538	13	17.84	-	0.147	4	4.52	-	0.526
DNA metabolism	259	0	3.52	-	0.0291	0	1.88	-	0.15	0	3.13	-	0.043	6	6.25	-	0.566	1	1.59	-	0.529
Mitosis	290	1	3.94	-	0.0947	0	2.11	-	0.12	5	3.51	+	0.275	13	7	+	0.0263	2	1.78	+	0.531
Other polysaccharide metabolism	126	2	1.71	+	0.511	2	0.92	+	0.234	4	1.52	+	0.0682	6	3.04	+	0.0877	1	0.77	+	0.539
Spermatogenesis and motility	98	2	1.33	+	0.385	3	0.71	+	0.0355	2	1.18	+	0.332	1	2.37	-	0.315	0	0.6	-	0.548
Induction of apoptosis	131	0	1.78	-	0.168	2	0.95	+	0.247	2	1.58	+	0.47	3	3.16	-	0.611	1	0.8	+	0.552
Cell cycle	809	4	11	-	0.014	2	5.89	-	0.0643	14	9.78	+	0.117	24	19.53	+	0.179	5	4.95	+	0.554
Chromosome segregation	92	0	1.25	-	0.286	0	0.67	-	0.511	0	1.11	-	0.328	5	2.22	+	0.0744	0	0.56	-	0.569
Protein targeting	92	2	1.25	+	0.356	0	0.67	-	0.511	3	1.11	+	0.102	4	2.22	+	0.185	0	0.56	-	0.569
Cytokine/chemokine mediated immunity	92	1	1.25	-	0.644	2	0.67	+	0.145	1	1.11	-	0.694	1	2.22	-	0.349	0	0.56	-	0.569
Detoxification	92	1	1.25	-	0.644	1	0.67	+	0.489	1	1.11	-	0.694	3	2.22	+	0.383	0	0.56	-	0.569
Oncogenesis	382	6	5.19	+	0.418	5	2.78	+	0.148	5	4.62	+	0.491	15	9.22	+	0.0478	2	2.34	-	0.585
Sulfur metabolism	87	1	1.18	-	0.669	3	0.63	+	0.0263	2	1.05	+	0.283	4	2.1	+	0.161	0	0.53	-	0.587
Cell motility	323	4	4.39	-	0.553	4	2.35	+	0.21	4	3.91	+	0.549	13	7.8	+	0.0534	2	1.98	+	0.59
Oncogene	84	2	1.14	+	0.316	3	0.61	+	0.024	2	1.02	+	0.27	3	2.03	+	0.331	0	0.51	-	0.597
Blood clotting	82	0	1.11	-	0.327	1	0.6	+	0.45	0	0.99	-	0.37	0	1.98	-	0.138	0	0.5	-	0.605
Nuclear transport	81	0	1.1	-	0.332	0	0.59	-	0.554	0	0.98	-	0.375	0	1.96	-	0.141	0	0.5	-	0.609
Other homeostasis activities	81	1	1.1	-	0.699	0	0.59	-	0.554	1	0.98	+	0.625	2	1.96	+	0.582	0	0.5	-	0.609
Cell cycle control	365	2	4.96	-	0.126	1	2.66	-	0.255	7	4.41	+	0.157	13	8.81	+	0.109	2	2.23	-	0.613
Tumor suppressor	77	0	1.05	-	0.351	1	0.56	+	0.429	0	0.93	-	0.394	1	1.86	-	0.445	0	0.47	-	0.624
Other carbon metabolism	76	2	1.03	+	0.276	0	0.55	-	0.575	1	0.92	+	0.602	3	1.83	+	0.279	0	0.47	-	0.628
Granulocyte-mediated immunity	72	1	0.98	+	0.625	1	0.52	+	0.408	1	0.87	+	0.582	0	1.74	-	0.175	0	0.44	-	0.643
JAK-STAT cascade	71	0	0.97	-	0.38	0	0.52	-	0.596	0	0.86	-	0.423	1	1.71	-	0.489	0	0.43	-	0.647
Hematopoiesis	70	0	0.95	-	0.386	0	0.51	-	0.6	1	0.85	+	0.572	0	1.69	-	0.184	0	0.43	-	0.651
Purine metabolism	69	0	0.94	-	0.391	0	0.5	-	0.605	1	0.83	+	0.566	0	1.67	-	0.189	0	0.42	-	0.655
Protein complex assembly	67	1	0.91	+	0.598	0	0.49	-	0.614	0	0.81	-	0.444	0	1.62	-	0.198	0	0.41	-	0.663
Natural killer cell mediated immunity	64	0	0.87	-	0.419	0	0.47	-	0.627	0	0.77	-	0.461	0	1.55	-	0.213	0	0.39	-	0.675
rRNA metabolism	64	0	0.87	-	0.419	0	0.47	-	0.627	0	0.77	-	0.461	0	1.55	-	0.213	0	0.39	-	0.675
NF-kappaB cascade	63	0	0.86	-	0.424	0	0.46	-	0.632	0	0.76	-	0.466	0	1.52	-	0.218	0	0.39	-	0.68
Other signal transduction	62	0	0.84	-	0.43	0	0.45	-	0.637	1	0.75	+	0.528	3	1.5	+	0.19	0	0.38	-	0.684
Cholesterol metabolism	61	1	0.83	+	0.564	1	0.44	+	0.359	0	0.74	-	0.478	1	1.47	-	0.567	0	0.37	-	0.688
Meiosis	60	0	0.82	-	0.442	0	0.44	-	0.646	0	0.73	-	0.484	2	1.45	+	0.425	0	0.37	-	0.692
Fatty acid metabolism	181	1	2.46	-	0.294	0	1.32	-	0.267	0	2.19	-	0.111	1	4.37	-	0.0673	1	1.11	-	0.696
mRNA splicing	179	0	2.43	-	0.087	3	1.3	+	0.143	1	2.16	-	0.362	3	4.32	-	0.372	1	1.1	-	0.7
Other transport	58	0	0.79	-	0.454	0	0.42	-	0.655	2	0.7	+	0.156	2	1.4	+	0.408	0	0.36	-	0.701
Other intracellular protein traffic	56	1	0.76	+	0.533	1	0.41	+	0.335	0	0.68	-	0.508	0	1.35	-	0.258	0	0.34	-	0.709
Coenzyme metabolism	56	0	0.76	-	0.467	0	0.41	-	0.665	0	0.68	-	0.508	0	1.35	-	0.258	0	0.34	-	0.709
Protein glycosylation	175	3	2.38	+	0.425	2	1.27	+	0.364	3	2.12	+	0.355	4	4.22	-	0.585	1	1.07	-	0.709
Anterior/posterior patterning	55	2	0.75	+	0.172	0	0.4	-	0.67	2	0.66	+	0.144	3	1.33	+	0.149	0	0.34	-	0.714
JNK cascade	55	1	0.75	+	0.527	0	0.4	-	0.67	1	0.66	+	0.486	3	1.33	+	0.149	0	0.34	-	0.714
Oxidative phosphorylation	55	1	0.75	+	0.527	0	0.4	-	0.67	0	0.66	-	0.514	0	1.33	-	0.265	0	0.34	-	0.714
Other carbohydrate metabolism	52	0	0.71	-	0.493	0	0.38	-	0.685	1	0.63	+	0.467	2	1.26	+	0.357	0	0.32	-	0.727
mRNA transcription initiation	51	0	0.69	-	0.5	0	0.37	-	0.69	0	0.62	-	0.539	1	1.23	-	0.651	0	0.31	-	0.732
Glycolysis	49	0	0.67	-	0.513	0	0.36	-	0.7	2	0.59	+	0.119	1	1.18	-	0.669	0	0.3	-	0.741
Interferon-mediated immunity	48	0	0.65	-	0.52	0	0.35	-	0.705	0	0.58	-	0.559	0	1.16	-	0.314	0	0.29	-	0.745
Steroid hormone metabolism	47	3	0.64	+	0.027	1	0.34	+	0.29	1	0.57	+	0.434	0	1.13	-	0.321	0	0.29	-	0.75
Regulation of vasoconstriction, dilation	45	2	0.61	+	0.126	0	0.33	-	0.721	2	0.54	+	0.104	2	1.09	+	0.296	0	0.28	-	0.759
Amino acid biosynthesis	45	0	0.61	-	0.542	0	0.33	-	0.721	2	0.54	+	0.104	2	1.09	+	0.296	0	0.28	-	0.759
Glycogen metabolism	45	0	0.61	-	0.542	0	0.33	-	0.721	2	0.54	+	0.104	1	1.09	-	0.704	0	0.28	-	0.759
Nucleoside, nucleotide and nucleic acid transport	44	0	0.6	-	0.55	0	0.32	-	0.726	1	0.53	+	0.413	0	1.06	-	0.345	0	0.27	-	0.764
Pyrimidine metabolism	43	0	0.58	-	0.557	0	0.31	-	0.731	0	0.52	-	0.594	0	1.04	-	0.354	0	0.26	-	0.768
Amino acid catabolism	42	0	0.57	-	0.565	0	0.31	-	0.736	0	0.51	-	0.602	1	1.01	-	0.731	0	0.26	-	0.773
Monosaccharide metabolism	41	1	0.56	+	0.427	0	0.3	-	0.742	0	0.5	-	0.609	0	0.99	-	0.371	0	0.25	-	0.778
Receptor protein serine/threonine kinase signaling pathway	40	1	0.54	+	0.42	0	0.29	-	0.747	1	0.48	+	0.384	2	0.97	+	0.252	0	0.24	-	0.783
General mRNA transcription activities	40	0	0.54	-	0.58	0	0.29	-	0.747	0	0.48	-	0.616	0	0.97	-	0.38	0	0.24	-	0.783
DNA recombination	39	0	0.53	-	0.588	0	0.28	-	0.753	0	0.47	-	0.624	2	0.94	+	0.243	0	0.24	-	0.787
RNA catabolism	39	0	0.53	-	0.588	0	0.28	-	0.753	0	0.47	-	0.624	2	0.94	+	0.243	0	0.24	-	0.787
Steroid hormone-mediated signaling	39	2	0.53	+	0.0994	1	0.28	+	0.247	1	0.47	+	0.376	0	0.94	-	0.39	0	0.24	-	0.787
Vitamin metabolism	39	0	0.53	-	0.588	0	0.28	-	0.753	1	0.47	+	0.376	0	0.94	-	0.39	0	0.24	-	0.787
Amino acid activation	39	0	0.53	-	0.588	0	0.28	-	0.753	0	0.47	-	0.624	0	0.94	-	0.39	0	0.24	-	0.787
Hearing	37	1	0.5	+	0.395	0	0.27	-	0.764	2	0.45	+	0.0746	1	0.89	+	0.591	0	0.23	-	0.797
MHCI-mediated immunity	36	0	0.49	-	0.613	0	0.26	-	0.769	0	0.44	-	0.647	0	0.87	-	0.419	0	0.22	-	0.802
Other lipid, fatty acid and steroid metabolism	36	0	0.49	-	0.613	0	0.26	-	0.769	0	0.44	-	0.647	0	0.87	-	0.419	0	0.22	-	0.802
Pheromone response	36	0	0.49	-	0.613	0	0.26	-	0.769	0	0.44	-	0.647	0	0.87	-	0.419	0	0.22	-	0.802
Antioxidation and free radical removal	35	0	0.48	-	0.621	0	0.25	-	0.775	0	0.42	-	0.655	0	0.84	-	0.429	0	0.21	-	0.807
RNA localization	34	0	0.46	-	0.63	1	0.25	+	0.219	0	0.41	-	0.663	0	0.82	-	0.44	0	0.21	-	0.812
Phagocytosis	33	0	0.45	-	0.638	1	0.24	+	0.214	2	0.4	+	0.0612	0	0.8	-	0.451	0	0.2	-	0.817
Protein acetylation	32	0	0.43	-	0.647	0	0.23	-	0.792	0	0.39	-	0.679	1	0.77	+	0.538	0	0.2	-	0.822
Vitamin/cofactor transport	30	0	0.41	-	0.665	1	0.22	+	0.196	1	0.36	+	0.304	0	0.72	-	0.484	0	0.18	-	0.832
Fertilization	30	0	0.41	-	0.665	0	0.22	-	0.804	0	0.36	-	0.696	0	0.72	-	0.484	0	0.18	-	0.832
mRNA transcription elongation	30	0	0.41	-	0.665	0	0.22	-	0.804	0	0.36	-	0.696	0	0.72	-	0.484	0	0.18	-	0.832
Regulation of lipid, fatty acid and steroid metabolism	28	0	0.38	-	0.683	0	0.2	-	0.816	1	0.34	+	0.287	1	0.68	+	0.492	0	0.17	-	0.842
Tricarboxylic acid pathway	27	0	0.37	-	0.693	0	0.2	-	0.822	0	0.33	-	0.721	0	0.65	-	0.521	0	0.17	-	0.848
mRNA polyadenylation	26	0	0.35	-	0.702	1	0.19	+	0.172	0	0.31	-	0.73	0	0.63	-	0.534	0	0.16	-	0.853
Mitochondrial transport	25	0	0.34	-	0.712	0	0.18	-	0.834	0	0.3	-	0.739	1	0.6	+	0.453	0	0.15	-	0.858
Fatty acid beta-oxidation	25	0	0.34	-	0.712	0	0.18	-	0.834	0	0.3	-	0.739	0	0.6	-	0.547	0	0.15	-	0.858
Fatty acid biosynthesis	25	0	0.34	-	0.712	0	0.18	-	0.834	0	0.3	-	0.739	0	0.6	-	0.547	0	0.15	-	0.858
MHCII-mediated immunity	23	0	0.31	-	0.731	0	0.17	-	0.846	0	0.28	-	0.757	0	0.56	-	0.574	0	0.14	-	0.869
Other nucleoside, nucleotide and nucleic acid metabolism	23	0	0.31	-	0.731	0	0.17	-	0.846	0	0.28	-	0.757	0	0.56	-	0.574	0	0.14	-	0.869
Other protein metabolism	23	0	0.31	-	0.731	0	0.17	-	0.846	0	0.28	-	0.757	0	0.56	-	0.574	0	0.14	-	0.869
Neuromuscular synaptic transmission	21	1	0.29	+	0.248	0	0.15	-	0.858	0	0.25	-	0.776	1	0.51	+	0.398	0	0.13	-	0.879
Acyl-CoA metabolism	20	0	0.27	-	0.762	0	0.15	-	0.865	0	0.24	-	0.785	0	0.48	-	0.617	0	0.12	-	0.885
Nitrogen metabolism	20	0	0.27	-	0.762	0	0.15	-	0.865	0	0.24	-	0.785	0	0.48	-	0.617	0	0.12	-	0.885
Reverse transcription	20	0	0.27	-	0.762	0	0.15	-	0.865	0	0.24	-	0.785	0	0.48	-	0.617	0	0.12	-	0.885
Vitamin biosynthesis	20	0	0.27	-	0.762	0	0.15	-	0.865	0	0.24	-	0.785	0	0.48	-	0.617	0	0.12	-	0.885
Lipid and fatty acid binding	19	0	0.26	-	0.772	1	0.14	+	0.129	2	0.23	+	0.0226	1	0.46	+	0.368	0	0.12	-	0.89
Glucose homeostasis	19	2	0.26	+	0.0281	0	0.14	-	0.871	0	0.23	-	0.795	0	0.46	-	0.632	0	0.12	-	0.89
Sulfur redox metabolism	19	0	0.26	-	0.772	0	0.14	-	0.871	0	0.23	-	0.795	0	0.46	-	0.632	0	0.12	-	0.89
Protein disulfide-isomerase reaction	18	1	0.24	+	0.217	1	0.13	+	0.123	0	0.22	-	0.804	0	0.43	-	0.647	0	0.11	-	0.896
Other pathways of electron transport	18	0	0.24	-	0.783	0	0.13	-	0.877	0	0.22	-	0.804	0	0.43	-	0.647	0	0.11	-	0.896
Gluconeogenesis	17	0	0.23	-	0.794	0	0.12	-	0.884	0	0.21	-	0.814	0	0.41	-	0.663	0	0.1	-	0.901
Apoptotic processes	16	0	0.22	-	0.804	0	0.12	-	0.89	0	0.19	-	0.824	1	0.39	+	0.32	0	0.1	-	0.907
Protein-lipid modification	16	0	0.22	-	0.804	0	0.12	-	0.89	0	0.19	-	0.824	1	0.39	+	0.32	0	0.1	-	0.907
Other sensory perception	16	2	0.22	+	0.0204	0	0.12	-	0.89	1	0.19	+	0.176	0	0.39	-	0.68	0	0.1	-	0.907
Non-vertebrate process	16	0	0.22	-	0.804	0	0.12	-	0.89	0	0.19	-	0.824	0	0.39	-	0.68	0	0.1	-	0.907
Other blood circulation and gas exchange activity	16	0	0.22	-	0.804	0	0.12	-	0.89	0	0.19	-	0.824	0	0.39	-	0.68	0	0.1	-	0.907
Phosphate transport	16	0	0.22	-	0.804	0	0.12	-	0.89	0	0.19	-	0.824	0	0.39	-	0.68	0	0.1	-	0.907
Other sulfur metabolism	15	0	0.2	-	0.816	0	0.11	-	0.897	1	0.18	+	0.166	0	0.36	-	0.696	0	0.09	-	0.912
Determination of dorsal/ventral axis	15	1	0.2	+	0.184	0	0.11	-	0.897	0	0.18	-	0.834	0	0.36	-	0.696	0	0.09	-	0.912
Gut mesoderm development	15	0	0.2	-	0.816	0	0.11	-	0.897	0	0.18	-	0.834	0	0.36	-	0.696	0	0.09	-	0.912
Porphyrin metabolism	15	0	0.2	-	0.816	0	0.11	-	0.897	0	0.18	-	0.834	0	0.36	-	0.696	0	0.09	-	0.912
Regulation of carbohydrate metabolism	15	0	0.2	-	0.816	0	0.11	-	0.897	0	0.18	-	0.834	0	0.36	-	0.696	0	0.09	-	0.912
Constitutive exocytosis	14	0	0.19	-	0.827	0	0.1	-	0.903	0	0.17	-	0.844	0	0.34	-	0.713	0	0.09	-	0.918
Other mRNA transcription	14	0	0.19	-	0.827	0	0.1	-	0.903	0	0.17	-	0.844	0	0.34	-	0.713	0	0.09	-	0.918
Peroxisome transport	13	0	0.18	-	0.838	0	0.09	-	0.91	0	0.16	-	0.855	1	0.31	+	0.269	0	0.08	-	0.923
Other steroid metabolism	13	0	0.18	-	0.838	0	0.09	-	0.91	0	0.16	-	0.855	0	0.31	-	0.731	0	0.08	-	0.923
Lysosome transport	12	0	0.16	-	0.849	1	0.09	+	0.0836	0	0.15	-	0.865	0	0.29	-	0.748	0	0.07	-	0.929
Endoderm development	12	0	0.16	-	0.849	0	0.09	-	0.916	0	0.15	-	0.865	0	0.29	-	0.748	0	0.07	-	0.929
Other protein targeting and localization	12	0	0.16	-	0.849	0	0.09	-	0.916	0	0.15	-	0.865	0	0.29	-	0.748	0	0.07	-	0.929
DNA degradation	11	0	0.15	-	0.861	0	0.08	-	0.923	0	0.13	-	0.875	1	0.27	+	0.233	0	0.07	-	0.935
Protein ADP-ribosylation	11	0	0.15	-	0.861	0	0.08	-	0.923	0	0.13	-	0.875	0	0.27	-	0.767	0	0.07	-	0.935
NO mediated signal transduction	10	0	0.14	-	0.873	1	0.07	+	0.0702	1	0.12	+	0.114	0	0.24	-	0.785	0	0.06	-	0.941
Lactation, mammary development	9	0	0.12	-	0.885	0	0.07	-	0.937	1	0.11	+	0.103	0	0.22	-	0.805	0	0.06	-	0.946
Growth factor homeostasis	9	0	0.12	-	0.885	0	0.07	-	0.937	0	0.11	-	0.897	0	0.22	-	0.805	0	0.06	-	0.946
Nitric oxide biosynthesis	9	0	0.12	-	0.885	0	0.07	-	0.937	0	0.11	-	0.897	0	0.22	-	0.805	0	0.06	-	0.946
Other coenzyme and prosthetic group metabolism	9	0	0.12	-	0.885	0	0.07	-	0.937	0	0.11	-	0.897	0	0.22	-	0.805	0	0.06	-	0.946
Pentose-phosphate shunt	9	0	0.12	-	0.885	0	0.07	-	0.937	0	0.11	-	0.897	0	0.22	-	0.805	0	0.06	-	0.946
Other cell cycle process	8	0	0.11	-	0.897	0	0.06	-	0.943	0	0.1	-	0.908	0	0.19	-	0.824	0	0.05	-	0.952
Taste	8	0	0.11	-	0.897	0	0.06	-	0.943	0	0.1	-	0.908	0	0.19	-	0.824	0	0.05	-	0.952
Pterin metabolism	7	0	0.1	-	0.909	0	0.05	-	0.95	0	0.08	-	0.919	0	0.17	-	0.844	0	0.04	-	0.958
Regulation of nucleoside, nucleotide metabolism	7	0	0.1	-	0.909	0	0.05	-	0.95	0	0.08	-	0.919	0	0.17	-	0.844	0	0.04	-	0.958
Other apoptosis	6	0	0.08	-	0.922	0	0.04	-	0.957	0	0.07	-	0.93	1	0.14	+	0.135	0	0.04	-	0.964
Disaccharide metabolism	6	0	0.08	-	0.922	0	0.04	-	0.957	0	0.07	-	0.93	0	0.14	-	0.865	0	0.04	-	0.964
mRNA transcription termination	6	0	0.08	-	0.922	0	0.04	-	0.957	0	0.07	-	0.93	0	0.14	-	0.865	0	0.04	-	0.964
Pinocytosis	6	0	0.08	-	0.922	0	0.04	-	0.957	0	0.07	-	0.93	0	0.14	-	0.865	0	0.04	-	0.964
Sex determination	6	0	0.08	-	0.922	0	0.04	-	0.957	0	0.07	-	0.93	0	0.14	-	0.865	0	0.04	-	0.964
Fatty acid desaturation	4	0	0.05	-	0.947	0	0.03	-	0.971	0	0.05	-	0.953	0	0.1	-	0.908	0	0.02	-	0.976
mRNA capping	4	0	0.05	-	0.947	0	0.03	-	0.971	0	0.05	-	0.953	0	0.1	-	0.908	0	0.02	-	0.976
Polyphosphate catabolism	4	0	0.05	-	0.947	0	0.03	-	0.971	0	0.05	-	0.953	0	0.1	-	0.908	0	0.02	-	0.976
Ferredoxin metabolism	3	0	0.04	-	0.96	0	0.02	-	0.978	0	0.04	-	0.964	0	0.07	-	0.93	0	0.02	-	0.982
Nitrogen utilization	3	0	0.04	-	0.96	0	0.02	-	0.978	0	0.04	-	0.964	0	0.07	-	0.93	0	0.02	-	0.982
Other nitrogen metabolism	2	0	0.03	-	0.973	0	0.01	-	0.986	0	0.02	-	0.976	0	0.05	-	0.953	0	0.01	-	0.988
Polyphosphate biosynthesis	2	0	0.03	-	0.973	0	0.01	-	0.986	0	0.02	-	0.976	0	0.05	-	0.953	0	0.01	-	0.988
Regulation of phosphate metabolism	2	0	0.03	-	0.973	0	0.01	-	0.986	0	0.02	-	0.976	0	0.05	-	0.953	0	0.01	-	0.988
Vitamin catabolism	2	0	0.03	-	0.973	0	0.01	-	0.986	0	0.02	-	0.976	0	0.05	-	0.953	0	0.01	-	0.988
Amino acid metabolism regulation	1	0	0.01	-	0.986	0	0.01	-	0.993	0	0.01	-	0.988	0	0.02	-	0.976	0	0.01	-	0.994
Bile acid metabolism	1	0	0.01	-	0.986	0	0.01	-	0.993	0	0.01	-	0.988	0	0.02	-	0.976	0	0.01	-	0.994
Other phosphate metabolism	1	0	0.01	-	0.986	0	0.01	-	0.993	0	0.01	-	0.988	0	0.02	-	0.976	0	0.01	-	0.994

## Sheet: Panther Molecular Function
Supplementary Table 3b. Regional and CNS-signature genes mapping to Panther Molecular Functions.
Panther Molecular Function	Ref Expr	Cortex (353)	SAM Cortex 2xCNS Panther 180206.txt (expected)	SAM Cortex 2xCNS Panther 180206.txt (over/under)	SAM Cortex 2xCNS Panther 180206.txt (P-value)	Hippocampus (189)	SAM Hippo 2xCNS Panther 180206.txt (expected)	SAM Hippo 2xCNS Panther 180206.txt (over/under)	SAM Hippo 2xCNS Panther 180206.txt (P-value)	Striatum (314)	SAM Stri 2xCNS Panther 180206.txt (expected)	SAM Stri 2xCNS Panther 180206.txt (over/under)	SAM Stri 2xCNS Panther 180206.txt (P-value)	Cerebellum (627)	SAM Cere 2xCNS Panther 180206.txt (expected)	SAM Cere 2xCNS Panther 180206.txt (over/under)	SAM Cere 2xCNS Panther 180206.txt (P-value)	CNS signature (159)	CNS signature SN 3 6 220506.txt (expected)	CNS signature SN 3 6 220506.txt (over/under)	CNS signature SN 3 6 220506.txt (P-value)
	25971	#	exp	,+/-	p-value	#	exp	,+/-	p-value	#	exp	,+/-	p-value	#	exp	,+/-	p-value	#	exp	,+/-	p-value
Ion channel	332	20	4.51	+	5.03e-08	11	2.42	+	3.81e-05	15	4.01	+	1.72e-05	21	8.02	+	8.45e-05	19	2.03	+	3.47e-13
Molecular function unclassified	13644	137	185.45	-	1.54e-07	66	99.29	-	8.07e-07	122	164.96	-	7.7e-07	275	329.4	-	8.21e-06	50	83.53	-	6.27e-08
Voltage-gated potassium channel	91	10	1.24	+	6.83e-07	2	0.66	+	0.143	6	1.1	+	0.000939	8	2.2	+	0.00192	7	0.56	+	1.82e-06
Receptor	1621	46	22.03	+	2.28e-06	24	11.8	+	0.000776	33	19.6	+	0.00259	37	39.13	-	0.402	21	9.92	+	0.000966
Peptide hormone	108	10	1.47	+	3.09e-06	2	0.79	+	0.186	4	1.31	+	0.0433	5	2.61	+	0.123	3	0.66	+	0.0293
Voltage-gated ion channel	136	11	1.85	+	3.59e-06	6	0.99	+	0.000533	8	1.64	+	0.000295	13	3.28	+	3.76e-05	11	0.83	+	1.15e-09
Signaling molecule	759	25	10.32	+	5.57e-05	12	5.52	+	0.0102	10	9.18	+	0.436	25	18.32	+	0.0764	12	4.65	+	0.00263
Neuropeptide	23	4	0.31	+	0.000306	2	0.17	+	0.0125	3	0.28	+	0.00289	3	0.56	+	0.0189	2	0.14	+	0.00898
Other signaling molecule	259	11	3.52	+	0.000992	4	1.88	+	0.122	5	3.13	+	0.207	11	6.25	+	0.0531	4	1.59	+	0.0759
Nuclear hormone receptor	32	4	0.43	+	0.00104	1	0.23	+	0.208	2	0.39	+	0.058	1	0.77	+	0.538	0	0.2	-	0.822
Extracellular matrix	345	13	4.69	+	0.00106	5	2.51	+	0.109	2	4.17	-	0.212	10	8.33	+	0.324	5	2.11	+	0.0621
Other ion channel	44	4	0.6	+	0.00328	2	0.32	+	0.0414	1	0.53	+	0.413	1	1.06	-	0.713	0	0.27	-	0.764
Protein kinase	492	14	6.69	+	0.0083	8	3.58	+	0.0286	11	5.95	+	0.039	21	11.88	+	0.00979	4	3.01	+	0.356
Other G-protein modulator	210	8	2.85	+	0.00876	2	1.53	+	0.452	1	2.54	-	0.278	10	5.07	+	0.0338	2	1.29	+	0.369
GABA receptor	18	1	0.24	+	0.217	1	0.13	+	0.123	1	0.22	+	0.196	2	0.43	+	0.071	4	0.11	+	5.43e-06
Intermediate filament	95	1	1.29	-	0.63	2	0.69	+	0.153	0	1.15	-	0.316	2	2.29	-	0.598	4	0.58	+	0.00293
Decarboxylase	19	0	0.26	-	0.772	0	0.14	-	0.871	1	0.23	+	0.205	0	0.46	-	0.632	2	0.12	+	0.00623
Membrane-bound signaling molecule	129	5	1.75	+	0.0328	3	0.94	+	0.0689	1	1.56	-	0.538	6	3.11	+	0.0954	4	0.79	+	0.00849
CAM family adhesion molecule	71	0	0.97	-	0.38	1	0.52	+	0.404	1	0.86	+	0.577	4	1.71	+	0.095	3	0.43	+	0.00979
Basic helix-loop-helix transcription factor	97	2	1.32	+	0.38	7	0.71	+	8.56e-06	3	1.17	+	0.114	5	2.34	+	0.0883	1	0.59	+	0.448
Voltage-gated calcium channel	25	1	0.34	+	0.288	3	0.18	+	0.000864	0	0.3	-	0.739	4	0.6	+	0.00341	3	0.15	+	0.000524
Neurotrophic factor	8	0	0.11	-	0.897	2	0.06	+	0.00162	0	0.1	-	0.908	0	0.19	-	0.824	0	0.05	-	0.952
Calmodulin related protein	145	4	1.97	+	0.137	5	1.06	+	0.00443	1	1.75	-	0.476	5	3.5	+	0.274	4	0.89	+	0.0126
Glutamate receptor	19	1	0.26	+	0.228	2	0.14	+	0.00868	1	0.23	+	0.205	2	0.46	+	0.0779	1	0.12	+	0.11
Myelin protein	13	0	0.18	-	0.838	0	0.09	-	0.91	4	0.16	+	2.2e-05	0	0.31	-	0.731	0	0.08	-	0.923
Actin binding cytoskeletal protein	345	5	4.69	+	0.504	1	2.51	-	0.283	14	4.17	+	0.000101	9	8.33	+	0.454	3	2.11	+	0.354
Phosphodiesterase	35	1	0.48	+	0.379	1	0.25	+	0.225	4	0.42	+	0.00094	2	0.84	+	0.207	0	0.21	-	0.807
G-protein coupled receptor	739	17	10.04	+	0.0261	9	5.38	+	0.0925	19	8.93	+	0.00191	12	17.84	-	0.0944	7	4.52	+	0.169
Cytoskeletal protein	716	10	9.73	+	0.509	7	5.21	+	0.268	18	8.66	+	0.00315	24	17.29	+	0.0701	9	4.38	+	0.033
Other ligand-gated ion channel	24	0	0.33	-	0.722	0	0.17	-	0.84	3	0.29	+	0.00326	1	0.58	+	0.44	1	0.15	+	0.137
Defense/immunity protein	453	2	6.16	-	0.0539	3	3.3	-	0.581	0	5.48	-	0.00398	2	10.94	-	0.0012	1	2.77	-	0.233
Ligand-gated ion channel	85	4	1.16	+	0.0298	3	0.62	+	0.0248	5	1.03	+	0.00402	5	2.05	+	0.0572	6	0.52	+	1.63e-05
Zinc finger transcription factor	608	11	8.26	+	0.209	3	4.42	-	0.352	1	7.35	-	0.00502	31	14.68	+	0.00011	3	3.72	-	0.488
Other select calcium binding proteins	32	0	0.43	-	0.647	0	0.23	-	0.792	3	0.39	+	0.00719	4	0.77	+	0.00802	0	0.2	-	0.822
Non-receptor serine/threonine protein kinase	278	9	3.78	+	0.0149	5	2.02	+	0.0538	9	3.36	+	0.00739	15	6.71	+	0.00374	0	1.7	-	0.181
Transcription factor	1550	32	21.07	+	0.0131	17	11.28	+	0.0609	20	18.74	+	0.415	63	37.42	+	4.8e-05	8	9.49	-	0.387
Cell adhesion molecule	360	7	4.89	+	0.221	5	2.62	+	0.124	3	4.35	-	0.366	21	8.69	+	0.00025	8	2.2	+	0.00182
Ribosomal protein	284	0	3.86	-	0.0206	0	2.07	-	0.125	1	3.43	-	0.142	0	6.86	-	0.00101	0	1.74	-	0.174
Select calcium binding protein	247	5	3.36	+	0.247	5	1.8	+	0.0355	5	2.99	+	0.182	15	5.96	+	0.00124	4	1.51	+	0.0663
Kinase	639	16	8.69	+	0.0153	8	4.65	+	0.0969	14	7.73	+	0.0251	27	15.43	+	0.00425	4	3.91	+	0.551
G-protein modulator	375	10	5.1	+	0.0344	7	2.73	+	0.0208	5	4.53	+	0.475	18	9.05	+	0.00529	3	2.3	+	0.403
Cell junction protein	108	0	1.47	-	0.23	3	0.79	+	0.0451	4	1.31	+	0.0433	8	2.61	+	0.00531	2	0.66	+	0.142
Other cell junction protein	32	0	0.43	-	0.647	1	0.23	+	0.208	0	0.39	-	0.679	4	0.77	+	0.00802	1	0.2	+	0.178
Cadherin	96	5	1.3	+	0.0107	1	0.7	+	0.503	1	1.16	-	0.677	7	2.32	+	0.00959	3	0.59	+	0.0217
Structural protein	177	3	2.41	+	0.432	1	1.29	-	0.631	1	2.14	-	0.368	5	4.27	+	0.425	4	1.08	+	0.0241
Small GTPase	189	3	2.57	+	0.474	4	1.38	+	0.0503	3	2.29	+	0.4	4	4.56	-	0.52	4	1.16	+	0.0296
Phosphatase modulator	44	0	0.6	-	0.55	0	0.32	-	0.726	3	0.53	+	0.0168	0	1.06	-	0.345	2	0.27	+	0.0303
Other cytoskeletal proteins	47	3	0.64	+	0.027	1	0.34	+	0.29	0	0.57	-	0.566	2	1.13	+	0.314	2	0.29	+	0.0341
Transporter	610	5	8.29	-	0.163	3	4.44	-	0.35	10	7.38	+	0.207	22	14.73	+	0.0434	8	3.73	+	0.035
Cation transporter	152	1	2.07	-	0.388	2	1.11	+	0.303	3	1.84	+	0.279	7	3.67	+	0.0786	3	0.93	+	0.0674
Tyrosine protein kinase receptor	71	4	0.97	+	0.0168	2	0.52	+	0.0951	1	0.86	+	0.577	2	1.71	+	0.511	2	0.43	+	0.0709
G-protein	254	4	3.45	+	0.454	6	1.85	+	0.0113	6	3.07	+	0.0902	8	6.13	+	0.274	4	1.56	+	0.0718
Select regulatory molecule	1100	21	14.95	+	0.0765	15	8.01	+	0.0152	21	13.3	+	0.0278	36	26.56	+	0.0429	11	6.73	+	0.0763
Ribonucleoprotein	76	2	1.03	+	0.276	0	0.55	-	0.575	0	0.92	-	0.398	0	1.83	-	0.159	2	0.47	+	0.0796
Voltage-gated sodium channel	15	0	0.2	-	0.816	1	0.11	+	0.103	2	0.18	+	0.0145	1	0.36	+	0.304	1	0.09	+	0.0878
Translation factor	82	0	1.11	-	0.327	0	0.6	-	0.55	0	0.99	-	0.37	1	1.98	-	0.411	2	0.5	+	0.0906
Ligase	375	1	5.1	-	0.0364	0	2.73	-	0.064	2	4.53	-	0.168	9	9.05	-	0.58	0	2.3	-	0.099
Extracellular matrix glycoprotein	91	1	1.24	-	0.649	3	0.66	+	0.0294	1	1.1	-	0.699	2	2.2	-	0.623	2	0.56	+	0.108
Apolipoprotein	19	0	0.26	-	0.772	0	0.14	-	0.871	0	0.23	-	0.795	0	0.46	-	0.632	1	0.12	+	0.11
Translation elongation factor	20	0	0.27	-	0.762	0	0.15	-	0.865	0	0.24	-	0.785	0	0.48	-	0.617	1	0.12	+	0.115
Hydroxylase	21	0	0.29	-	0.752	0	0.15	-	0.858	0	0.25	-	0.776	1	0.51	+	0.398	1	0.13	+	0.121
Protein kinase receptor	100	5	1.36	+	0.0125	2	0.73	+	0.165	2	1.21	+	0.341	2	2.41	-	0.566	2	0.61	+	0.126
Acyltransferase	101	0	1.37	-	0.253	0	0.74	-	0.479	0	1.22	-	0.294	1	2.44	-	0.3	2	0.62	+	0.128
Gap junction	24	0	0.33	-	0.722	1	0.17	+	0.16	2	0.29	+	0.0347	0	0.58	-	0.56	1	0.15	+	0.137
Phosphatase inhibitor	24	0	0.33	-	0.722	0	0.17	-	0.84	2	0.29	+	0.0347	0	0.58	-	0.56	1	0.15	+	0.137
Other transcription factor	320	7	4.35	+	0.149	2	2.33	-	0.588	4	3.87	+	0.542	9	7.73	+	0.369	0	1.96	-	0.139
Nucleic acid binding	2161	27	29.37	-	0.368	12	15.73	-	0.2	21	26.13	-	0.173	55	52.17	+	0.362	9	13.23	-	0.14
Deacetylase	26	0	0.35	-	0.702	0	0.19	-	0.828	1	0.31	+	0.27	0	0.63	-	0.534	1	0.16	+	0.147
Membrane traffic regulatory protein	111	3	1.51	+	0.193	1	0.81	+	0.555	2	1.34	+	0.388	5	2.68	+	0.134	2	0.68	+	0.148
Other transporter	332	4	4.51	-	0.529	0	2.42	-	0.0879	6	4.01	+	0.216	9	8.02	+	0.41	4	2.03	+	0.148
Amino acid transporter	29	1	0.39	+	0.326	0	0.21	-	0.81	0	0.35	-	0.704	0	0.7	-	0.496	1	0.18	+	0.163
Anion channel	29	0	0.39	-	0.674	0	0.21	-	0.81	0	0.35	-	0.704	0	0.7	-	0.496	1	0.18	+	0.163
Carbohydrate transporter	33	0	0.45	-	0.638	0	0.24	-	0.786	0	0.4	-	0.671	0	0.8	-	0.451	1	0.2	+	0.183
SNARE protein	36	1	0.49	+	0.387	0	0.26	-	0.769	0	0.44	-	0.647	1	0.87	+	0.581	1	0.22	+	0.198
Other proteases	41	0	0.56	-	0.573	0	0.3	-	0.742	0	0.5	-	0.609	1	0.99	+	0.629	1	0.25	+	0.222
Hydrolase	651	4	8.85	-	0.0581	5	4.74	+	0.514	11	7.87	+	0.169	17	15.72	+	0.406	2	3.99	-	0.237
Lyase	154	1	2.09	-	0.381	0	1.12	-	0.325	5	1.86	+	0.0406	5	3.72	+	0.316	2	0.94	+	0.243
Non-receptor tyrosine protein kinase	46	1	0.63	+	0.465	1	0.33	+	0.285	1	0.56	+	0.427	0	1.11	-	0.329	1	0.28	+	0.246
Complement component	46	1	0.63	+	0.465	1	0.33	+	0.285	0	0.56	-	0.573	0	1.11	-	0.329	1	0.28	+	0.246
Other DNA-binding protein	227	2	3.09	-	0.403	1	1.65	-	0.507	4	2.74	+	0.295	10	5.48	+	0.052	0	1.39	-	0.248
Synthase and synthetase	219	1	2.98	-	0.201	0	1.59	-	0.202	1	2.65	-	0.257	4	5.29	-	0.391	0	1.34	-	0.26
Translation initiation factor	50	0	0.68	-	0.506	0	0.36	-	0.695	0	0.6	-	0.546	1	1.21	-	0.66	1	0.31	+	0.264
Dehydrogenase	216	2	2.94	-	0.437	0	1.57	-	0.206	2	2.61	-	0.515	2	5.21	-	0.107	0	1.32	-	0.265
Microtubule family cytoskeletal protein	210	1	2.85	-	0.221	2	1.53	+	0.452	4	2.54	+	0.25	9	5.07	+	0.0719	0	1.29	-	0.275
Kinase activator	55	1	0.75	+	0.527	0	0.4	-	0.67	1	0.66	+	0.486	2	1.33	+	0.383	1	0.34	+	0.286
Oxidoreductase	596	7	8.1	-	0.437	1	4.34	-	0.0676	5	7.21	-	0.272	6	14.39	-	0.0105	2	3.65	-	0.291
Miscellaneous function	736	12	10	+	0.302	3	5.36	-	0.214	16	8.9	+	0.0186	13	17.77	-	0.151	6	4.51	+	0.297
Actin binding motor protein	58	1	0.79	+	0.546	0	0.42	-	0.655	3	0.7	+	0.0341	0	1.4	-	0.246	1	0.36	+	0.299
Serine protease	196	4	2.66	+	0.278	1	1.43	-	0.582	3	2.37	+	0.423	2	4.73	-	0.148	0	1.2	-	0.3
Annexin	63	0	0.86	-	0.424	2	0.46	+	0.0777	0	0.76	-	0.466	2	1.52	+	0.449	1	0.39	+	0.32
Mitochondrial carrier protein	63	0	0.86	-	0.424	0	0.46	-	0.632	0	0.76	-	0.466	1	1.52	-	0.551	1	0.39	+	0.32
Membrane traffic protein	331	7	4.5	+	0.168	2	2.41	-	0.567	5	4	+	0.372	11	7.99	+	0.182	3	2.03	+	0.331
Ubiquitin-protein ligase	168	1	2.28	-	0.334	0	1.22	-	0.293	2	2.03	-	0.668	7	4.06	+	0.116	0	1.03	-	0.356
Chaperone	168	2	2.28	-	0.6	1	1.22	-	0.654	2	2.03	-	0.668	3	4.06	-	0.422	0	1.03	-	0.356
Metalloprotease	163	4	2.22	+	0.183	1	1.19	-	0.667	2	1.97	+	0.587	6	3.94	+	0.204	0	1	-	0.367
Other phosphatase	75	2	1.02	+	0.271	2	0.55	+	0.104	1	0.91	+	0.597	5	1.81	+	0.037	1	0.46	+	0.369
Other RNA-binding protein	156	2	2.12	-	0.644	0	1.14	-	0.32	2	1.89	+	0.563	2	3.77	-	0.274	0	0.96	-	0.384
Other ligase	144	0	1.96	-	0.14	0	1.05	-	0.35	0	1.74	-	0.174	1	3.48	-	0.138	0	0.88	-	0.413
Helicase	143	1	1.94	-	0.421	0	1.04	-	0.352	0	1.73	-	0.177	5	3.45	+	0.265	0	0.88	-	0.416
mRNA splicing factor	88	0	1.2	-	0.302	2	0.64	+	0.135	0	1.06	-	0.344	2	2.12	-	0.643	1	0.54	+	0.417
Isomerase	139	1	1.89	-	0.436	1	1.01	-	0.731	0	1.68	-	0.185	0	3.36	-	0.0346	0	0.85	-	0.426
Protease inhibitor	139	0	1.89	-	0.15	1	1.01	-	0.731	2	1.68	+	0.501	1	3.36	-	0.151	0	0.85	-	0.426
Other receptor	238	7	3.23	+	0.046	4	1.73	+	0.0971	2	2.88	-	0.45	7	5.75	+	0.353	2	1.46	+	0.428
Guanyl-nucleotide exchange factor	133	1	1.81	-	0.46	4	0.97	+	0.0168	3	1.61	+	0.218	8	3.21	+	0.0169	0	0.81	-	0.442
Other zinc finger transcription factor	95	2	1.29	+	0.37	0	0.69	-	0.5	0	1.15	-	0.316	6	2.29	+	0.0294	1	0.58	+	0.442
Protein phosphatase	133	5	1.81	+	0.0366	2	0.97	+	0.252	3	1.61	+	0.218	6	3.21	+	0.106	0	0.81	-	0.442
Other transferase	131	1	1.78	-	0.468	4	0.95	+	0.016	5	1.58	+	0.0225	4	3.16	+	0.389	0	0.8	-	0.448
Oxygenase	128	4	1.74	+	0.0988	1	0.93	+	0.607	0	1.55	-	0.212	1	3.09	-	0.185	0	0.78	-	0.456
Chromatin/chromatin-binding protein	126	1	1.71	-	0.489	0	0.92	-	0.399	1	1.52	-	0.55	5	3.04	+	0.191	0	0.77	-	0.461
Other transfer/carrier protein	124	0	1.69	-	0.185	1	0.9	+	0.595	1	1.5	-	0.558	0	2.99	-	0.0497	0	0.76	-	0.467
Synthase	124	1	1.69	-	0.497	0	0.9	-	0.405	1	1.5	-	0.558	3	2.99	+	0.576	0	0.76	-	0.467
Cysteine protease	109	2	1.48	+	0.436	0	0.79	-	0.452	0	1.32	-	0.267	1	2.63	-	0.261	1	0.67	+	0.488
Immunoglobulin receptor family member	112	0	1.52	-	0.217	0	0.82	-	0.442	0	1.35	-	0.257	0	2.7	-	0.0666	0	0.69	-	0.503
Methyltransferase	117	0	1.59	-	0.203	0	0.85	-	0.426	0	1.41	-	0.242	5	2.82	+	0.156	1	0.72	+	0.512
Growth factor	117	1	1.59	-	0.528	2	0.85	+	0.21	0	1.41	-	0.242	2	2.82	-	0.463	1	0.72	+	0.512
Immunoglobulin	106	0	1.44	-	0.236	0	0.77	-	0.462	0	1.28	-	0.277	1	2.56	-	0.275	0	0.65	-	0.522
Other cell adhesion molecule	105	0	1.43	-	0.239	2	0.76	+	0.178	1	1.27	-	0.637	3	2.53	+	0.465	0	0.64	-	0.525
mRNA processing factor	127	0	1.73	-	0.177	3	0.92	+	0.0665	0	1.54	-	0.215	2	3.07	-	0.408	1	0.78	+	0.541
Transfer/carrier protein	296	2	4.02	-	0.233	3	2.15	+	0.365	1	3.58	-	0.126	3	7.15	-	0.0733	2	1.81	+	0.542
Other chaperones	97	2	1.32	+	0.38	1	0.71	+	0.507	2	1.17	+	0.328	3	2.34	+	0.415	0	0.59	-	0.552
Transferase	808	5	10.98	-	0.0358	8	5.88	+	0.237	9	9.77	-	0.486	20	19.51	+	0.486	5	4.95	+	0.553
Phosphatase	241	6	3.28	+	0.113	4	1.75	+	0.101	5	2.91	+	0.17	11	5.82	+	0.0349	1	1.48	-	0.565
Other miscellaneous function protein	391	6	5.31	+	0.439	2	2.85	-	0.457	9	4.73	+	0.0504	5	9.44	-	0.0898	2	2.39	-	0.571
Other membrane traffic protein	89	1	1.21	-	0.659	1	0.65	+	0.477	2	1.08	+	0.292	0	2.15	-	0.116	0	0.54	-	0.579
Protease	537	9	7.3	+	0.31	3	3.91	-	0.45	5	6.49	-	0.368	11	12.96	-	0.355	3	3.29	-	0.582
Serine protease inhibitor	88	0	1.2	-	0.302	0	0.64	-	0.527	1	1.06	-	0.712	0	2.12	-	0.119	0	0.54	-	0.583
Cytokine	88	1	1.2	-	0.664	0	0.64	-	0.527	0	1.06	-	0.344	3	2.12	+	0.357	0	0.54	-	0.583
Transcription cofactor	143	4	1.94	+	0.132	1	1.04	-	0.721	2	1.73	+	0.516	5	3.45	+	0.265	1	0.88	+	0.584
Kinase modulator	146	2	1.98	+	0.591	0	1.06	-	0.345	4	1.77	+	0.103	5	3.52	+	0.279	1	0.89	+	0.592
Acetyltransferase	84	1	1.14	-	0.684	0	0.61	-	0.542	0	1.02	-	0.362	3	2.03	+	0.331	0	0.51	-	0.597
Reductase	150	0	2.04	-	0.129	0	1.09	-	0.335	2	1.81	+	0.542	3	3.62	-	0.51	1	0.92	+	0.602
Synthetase	81	0	1.1	-	0.332	0	0.59	-	0.554	0	0.98	-	0.375	0	1.96	-	0.141	0	0.5	-	0.609
Cytokine receptor	81	1	1.1	-	0.699	0	0.59	-	0.554	1	0.98	+	0.625	1	1.96	-	0.418	0	0.5	-	0.609
Non-motor actin binding protein	158	2	2.15	-	0.637	1	1.15	-	0.681	5	1.91	+	0.0444	6	3.81	+	0.186	1	0.97	+	0.621
Other defense and immunity protein	77	1	1.05	-	0.719	1	0.56	+	0.429	0	0.93	-	0.394	1	1.86	-	0.445	0	0.47	-	0.624
Glycosyltransferase	212	3	2.88	+	0.551	4	1.54	+	0.0703	4	2.56	+	0.256	4	5.12	-	0.419	1	1.3	-	0.627
Extracellular matrix structural protein	76	4	1.03	+	0.0209	0	0.55	-	0.575	0	0.92	-	0.398	3	1.83	+	0.279	0	0.47	-	0.628
Nuclease	162	1	2.2	-	0.353	2	1.18	+	0.33	0	1.96	-	0.14	4	3.91	+	0.55	1	0.99	+	0.63
Transmembrane receptor regulatory/adaptor protein	75	0	1.02	-	0.36	0	0.55	-	0.579	2	0.91	+	0.23	1	1.81	-	0.459	0	0.46	-	0.631
Oxidase	74	1	1.01	-	0.734	0	0.54	-	0.583	1	0.89	+	0.592	0	1.79	-	0.167	0	0.45	-	0.635
Homeobox transcription factor	208	5	2.83	+	0.156	1	1.51	-	0.553	6	2.51	+	0.0423	10	5.02	+	0.032	1	1.27	-	0.636
Other enzyme regulator	72	2	0.98	+	0.256	0	0.52	-	0.592	1	0.87	+	0.582	1	1.74	-	0.481	0	0.44	-	0.643
KRAB box transcription factor	339	3	4.61	-	0.323	2	2.47	-	0.552	0	4.1	-	0.0162	7	8.18	-	0.426	2	2.08	-	0.656
Esterase	68	0	0.92	-	0.396	0	0.49	-	0.609	0	0.82	-	0.439	0	1.64	-	0.193	0	0.42	-	0.659
Nucleotidyltransferase	68	0	0.92	-	0.396	0	0.49	-	0.609	0	0.82	-	0.439	0	1.64	-	0.193	0	0.42	-	0.659
RNA helicase	66	0	0.9	-	0.407	0	0.48	-	0.618	0	0.8	-	0.45	3	1.59	+	0.215	0	0.4	-	0.667
Lipase	66	1	0.9	+	0.593	0	0.48	-	0.618	1	0.8	+	0.55	2	1.59	+	0.473	0	0.4	-	0.667
Other isomerase	65	1	0.88	+	0.587	1	0.47	+	0.377	0	0.79	-	0.455	0	1.57	-	0.208	0	0.4	-	0.671
DNA helicase	64	1	0.87	+	0.581	0	0.47	-	0.627	0	0.77	-	0.461	2	1.55	+	0.457	0	0.39	-	0.675
Non-motor microtubule binding protein	61	1	0.83	+	0.564	1	0.44	+	0.359	1	0.74	+	0.522	2	1.47	+	0.433	0	0.37	-	0.688
Microtubule binding motor protein	60	0	0.82	-	0.442	1	0.44	+	0.354	2	0.73	+	0.165	2	1.45	+	0.425	0	0.37	-	0.692
Histone	56	0	0.76	-	0.467	0	0.41	-	0.665	0	0.68	-	0.508	3	1.35	+	0.155	0	0.34	-	0.709
Nucleotide kinase	55	1	0.75	+	0.527	0	0.4	-	0.67	1	0.66	+	0.486	4	1.33	+	0.0457	0	0.34	-	0.714
Other hydrolase	168	1	2.28	-	0.334	0	1.22	-	0.293	2	2.03	-	0.668	6	4.06	+	0.223	1	1.03	-	0.725
Basal transcription factor	51	0	0.69	-	0.5	0	0.37	-	0.69	0	0.62	-	0.539	0	1.23	-	0.292	0	0.31	-	0.732
Phospholipase	48	1	0.65	+	0.48	0	0.35	-	0.705	0	0.58	-	0.559	2	1.16	+	0.322	0	0.29	-	0.745
Glycosidase	47	0	0.64	-	0.528	0	0.34	-	0.71	0	0.57	-	0.566	1	1.13	-	0.686	0	0.29	-	0.75
ATP-binding cassette (ABC) transporter	45	0	0.61	-	0.542	0	0.33	-	0.721	0	0.54	-	0.58	3	1.09	+	0.0967	0	0.28	-	0.759
Epimerase/racemase	45	0	0.61	-	0.542	0	0.33	-	0.721	0	0.54	-	0.58	0	1.09	-	0.337	0	0.28	-	0.759
Major histocompatibility complex antigen	44	0	0.6	-	0.55	0	0.32	-	0.726	0	0.53	-	0.587	0	1.06	-	0.345	0	0.27	-	0.764
Large G-protein	42	0	0.57	-	0.565	1	0.31	+	0.264	3	0.51	+	0.0149	2	1.01	+	0.269	0	0.26	-	0.773
Hydrogen transporter	41	0	0.56	-	0.573	0	0.3	-	0.742	0	0.5	-	0.609	1	0.99	+	0.629	0	0.25	-	0.778
Vesicle coat protein	39	2	0.53	+	0.0994	0	0.28	-	0.753	0	0.47	-	0.624	2	0.94	+	0.243	0	0.24	-	0.787
Interleukin receptor	39	0	0.53	-	0.588	0	0.28	-	0.753	0	0.47	-	0.624	0	0.94	-	0.39	0	0.24	-	0.787
Other extracellular matrix	39	1	0.53	+	0.412	0	0.28	-	0.753	0	0.47	-	0.624	1	0.94	+	0.61	0	0.24	-	0.787
Other kinase	38	1	0.52	+	0.404	0	0.28	-	0.758	0	0.46	-	0.631	3	0.92	+	0.0656	0	0.23	-	0.792
Kinase inhibitor	38	1	0.52	+	0.404	0	0.28	-	0.758	0	0.46	-	0.631	2	0.92	+	0.234	0	0.23	-	0.792
Tight junction	38	0	0.52	-	0.596	1	0.28	+	0.242	1	0.46	+	0.369	0	0.92	-	0.399	0	0.23	-	0.792
Carbohydrate kinase	37	0	0.5	-	0.605	0	0.27	-	0.764	1	0.45	+	0.361	2	0.89	+	0.225	0	0.23	-	0.797
Aminoacyl-tRNA synthetase	37	0	0.5	-	0.605	0	0.27	-	0.764	0	0.45	-	0.639	0	0.89	-	0.409	0	0.23	-	0.797
Dehydratase	36	0	0.49	-	0.613	0	0.26	-	0.769	1	0.44	+	0.353	2	0.87	+	0.216	0	0.22	-	0.802
Endoribonuclease	35	0	0.48	-	0.621	0	0.25	-	0.775	0	0.42	-	0.655	0	0.84	-	0.429	0	0.21	-	0.807
Exoribonuclease	32	0	0.43	-	0.647	0	0.23	-	0.792	0	0.39	-	0.679	0	0.77	-	0.462	0	0.2	-	0.822
Interleukin	32	0	0.43	-	0.647	0	0.23	-	0.792	0	0.39	-	0.679	1	0.77	+	0.538	0	0.2	-	0.822
Actin and actin related protein	31	0	0.42	-	0.656	0	0.23	-	0.798	0	0.37	-	0.687	0	0.75	-	0.473	0	0.19	-	0.827
Chemokine	31	0	0.42	-	0.656	0	0.23	-	0.798	0	0.37	-	0.687	0	0.75	-	0.473	0	0.19	-	0.827
Other nucleic acid binding	31	0	0.42	-	0.656	0	0.23	-	0.798	0	0.37	-	0.687	0	0.75	-	0.473	0	0.19	-	0.827
Other lyase	30	0	0.41	-	0.665	0	0.22	-	0.804	1	0.36	+	0.304	0	0.72	-	0.484	0	0.18	-	0.832
Tubulin	29	0	0.39	-	0.674	0	0.21	-	0.81	0	0.35	-	0.704	3	0.7	+	0.0341	0	0.18	-	0.837
Serine/threonine protein kinase receptor	29	1	0.39	+	0.326	0	0.21	-	0.81	1	0.35	+	0.296	0	0.7	-	0.496	0	0.18	-	0.837
Cysteine protease inhibitor	28	0	0.38	-	0.683	1	0.2	+	0.184	1	0.34	+	0.287	0	0.68	-	0.508	0	0.17	-	0.842
Antibacterial response protein	28	1	0.38	+	0.317	1	0.2	+	0.184	0	0.34	-	0.713	0	0.68	-	0.508	0	0.17	-	0.842
Endodeoxyribonuclease	27	0	0.37	-	0.693	0	0.2	-	0.822	0	0.33	-	0.721	1	0.65	+	0.479	0	0.17	-	0.848
Peroxidase	27	0	0.37	-	0.693	0	0.2	-	0.822	1	0.33	+	0.279	0	0.65	-	0.521	0	0.17	-	0.848
Cyclase	25	1	0.34	+	0.288	0	0.18	-	0.834	2	0.3	+	0.0374	1	0.6	+	0.453	0	0.15	-	0.858
HMG box transcription factor	25	1	0.34	+	0.288	0	0.18	-	0.834	2	0.3	+	0.0374	1	0.6	+	0.453	0	0.15	-	0.858
Other actin family cytoskeletal protein	25	0	0.34	-	0.712	0	0.18	-	0.834	0	0.3	-	0.739	1	0.6	+	0.453	0	0.15	-	0.858
Nucleotide phosphatase	25	0	0.34	-	0.712	0	0.18	-	0.834	1	0.3	+	0.261	0	0.6	-	0.547	0	0.15	-	0.858
Other cytokine	24	0	0.33	-	0.722	0	0.17	-	0.84	0	0.29	-	0.748	1	0.58	+	0.44	0	0.15	-	0.863
DNA-directed DNA polymerase	24	0	0.33	-	0.722	0	0.17	-	0.84	0	0.29	-	0.748	0	0.58	-	0.56	0	0.15	-	0.863
DNA-directed RNA polymerase	24	0	0.33	-	0.722	0	0.17	-	0.84	0	0.29	-	0.748	0	0.58	-	0.56	0	0.15	-	0.863
Reverse transcriptase	24	0	0.33	-	0.722	0	0.17	-	0.84	0	0.29	-	0.748	0	0.58	-	0.56	0	0.15	-	0.863
Damaged DNA-binding protein	23	0	0.31	-	0.731	0	0.17	-	0.846	0	0.28	-	0.757	0	0.56	-	0.574	0	0.14	-	0.869
Other oxidoreductase	23	0	0.31	-	0.731	0	0.17	-	0.846	0	0.28	-	0.757	0	0.56	-	0.574	0	0.14	-	0.869
Transaminase	23	0	0.31	-	0.731	0	0.17	-	0.846	0	0.28	-	0.757	0	0.56	-	0.574	0	0.14	-	0.869
Chaperonin	22	0	0.3	-	0.741	0	0.16	-	0.852	0	0.27	-	0.766	0	0.53	-	0.588	0	0.13	-	0.874
Deaminase	21	0	0.29	-	0.752	0	0.15	-	0.858	0	0.25	-	0.776	0	0.51	-	0.602	0	0.13	-	0.879
Extracellular matrix linker protein	20	0	0.27	-	0.762	0	0.15	-	0.865	0	0.24	-	0.785	1	0.48	+	0.383	0	0.12	-	0.885
Single-stranded DNA-binding protein	20	0	0.27	-	0.762	0	0.15	-	0.865	0	0.24	-	0.785	1	0.48	+	0.383	0	0.12	-	0.885
Aspartic protease	19	0	0.26	-	0.772	1	0.14	+	0.129	0	0.23	-	0.795	0	0.46	-	0.632	0	0.12	-	0.89
Hydratase	19	0	0.26	-	0.772	0	0.14	-	0.871	0	0.23	-	0.795	0	0.46	-	0.632	0	0.12	-	0.89
ATP synthase	18	0	0.24	-	0.783	0	0.13	-	0.877	0	0.22	-	0.804	1	0.43	+	0.353	0	0.11	-	0.896
mRNA polyadenylation factor	17	0	0.23	-	0.794	1	0.12	+	0.116	0	0.21	-	0.814	0	0.41	-	0.663	0	0.1	-	0.901
CREB transcription factor	16	0	0.22	-	0.804	0	0.12	-	0.89	0	0.19	-	0.824	0	0.39	-	0.68	0	0.1	-	0.907
Other enzyme activator	16	0	0.22	-	0.804	0	0.12	-	0.89	0	0.19	-	0.824	0	0.39	-	0.68	0	0.1	-	0.907
Double-stranded DNA binding protein	15	0	0.2	-	0.816	0	0.11	-	0.897	0	0.18	-	0.834	1	0.36	+	0.304	0	0.09	-	0.912
Exodeoxyribonuclease	15	0	0.2	-	0.816	0	0.11	-	0.897	0	0.18	-	0.834	0	0.36	-	0.696	0	0.09	-	0.912
Other enzyme inhibitor	15	0	0.2	-	0.816	0	0.11	-	0.897	0	0.18	-	0.834	0	0.36	-	0.696	0	0.09	-	0.912
Phosphorylase	15	0	0.2	-	0.816	0	0.11	-	0.897	0	0.18	-	0.834	0	0.36	-	0.696	0	0.09	-	0.912
Storage protein	15	0	0.2	-	0.816	0	0.11	-	0.897	0	0.18	-	0.834	0	0.36	-	0.696	0	0.09	-	0.912
Other cytokine receptor	14	0	0.19	-	0.827	0	0.1	-	0.903	0	0.17	-	0.844	1	0.34	+	0.287	0	0.09	-	0.918
Acetylcholine receptor	14	2	0.19	+	0.0159	0	0.1	-	0.903	0	0.17	-	0.844	0	0.34	-	0.713	0	0.09	-	0.918
Hsp 70 family chaperone	13	0	0.18	-	0.838	0	0.09	-	0.91	0	0.16	-	0.855	0	0.31	-	0.731	0	0.08	-	0.923
Mutase	13	0	0.18	-	0.838	0	0.09	-	0.91	0	0.16	-	0.855	0	0.31	-	0.731	0	0.08	-	0.923
RNA methyltransferase	13	0	0.18	-	0.838	0	0.09	-	0.91	0	0.16	-	0.855	0	0.31	-	0.731	0	0.08	-	0.923
Guanylate cyclase	12	0	0.16	-	0.849	0	0.09	-	0.916	1	0.15	+	0.135	1	0.29	+	0.252	0	0.07	-	0.929
TGF-beta receptor	12	1	0.16	+	0.151	0	0.09	-	0.916	1	0.15	+	0.135	0	0.29	-	0.748	0	0.07	-	0.929
Glucosidase	12	0	0.16	-	0.849	0	0.09	-	0.916	1	0.15	+	0.135	0	0.29	-	0.748	0	0.07	-	0.929
DNA methyltransferase	12	0	0.16	-	0.849	0	0.09	-	0.916	0	0.15	-	0.865	0	0.29	-	0.748	0	0.07	-	0.929
Centromere DNA-binding protein	11	0	0.15	-	0.861	0	0.08	-	0.923	0	0.13	-	0.875	0	0.27	-	0.767	0	0.07	-	0.935
DNA glycosylase	11	0	0.15	-	0.861	0	0.08	-	0.923	0	0.13	-	0.875	0	0.27	-	0.767	0	0.07	-	0.935
Cyclic nucleotide-gated ion channel	10	0	0.14	-	0.873	0	0.07	-	0.93	0	0.12	-	0.886	0	0.24	-	0.785	0	0.06	-	0.941
Tumor necrosis factor receptor	10	0	0.14	-	0.873	0	0.07	-	0.93	0	0.12	-	0.886	0	0.24	-	0.785	0	0.06	-	0.941
Viral coat protein	10	0	0.14	-	0.873	0	0.07	-	0.93	0	0.12	-	0.886	0	0.24	-	0.785	0	0.06	-	0.941
Viral protein	10	0	0.14	-	0.873	0	0.07	-	0.93	0	0.12	-	0.886	0	0.24	-	0.785	0	0.06	-	0.941
Adenylate cyclase	9	1	0.12	+	0.115	0	0.07	-	0.937	1	0.11	+	0.103	0	0.22	-	0.805	0	0.06	-	0.946
Carbohydrate phosphatase	9	0	0.12	-	0.885	0	0.07	-	0.937	0	0.11	-	0.897	0	0.22	-	0.805	0	0.06	-	0.946
Replication origin binding protein	9	0	0.12	-	0.885	0	0.07	-	0.937	0	0.11	-	0.897	0	0.22	-	0.805	0	0.06	-	0.946
Aldolase	8	0	0.11	-	0.897	0	0.06	-	0.943	0	0.1	-	0.908	1	0.19	+	0.176	0	0.05	-	0.952
Galactosidase	8	0	0.11	-	0.897	0	0.06	-	0.943	0	0.1	-	0.908	0	0.19	-	0.824	0	0.05	-	0.952
Tumor necrosis factor family member	7	1	0.1	+	0.0908	0	0.05	-	0.95	0	0.08	-	0.919	0	0.17	-	0.844	0	0.04	-	0.958
Amylase	7	0	0.1	-	0.909	0	0.05	-	0.95	0	0.08	-	0.919	0	0.17	-	0.844	0	0.04	-	0.958
DNA topoisomerase	7	0	0.1	-	0.909	0	0.05	-	0.95	0	0.08	-	0.919	0	0.17	-	0.844	0	0.04	-	0.958
Hsp 90 family chaperone	7	0	0.1	-	0.909	0	0.05	-	0.95	0	0.08	-	0.919	0	0.17	-	0.844	0	0.04	-	0.958
Surfactant	7	0	0.1	-	0.909	0	0.05	-	0.95	0	0.08	-	0.919	0	0.17	-	0.844	0	0.04	-	0.958
Translation release factor	7	0	0.1	-	0.909	0	0.05	-	0.95	0	0.08	-	0.919	0	0.17	-	0.844	0	0.04	-	0.958
Intermediate filament binding protein	6	0	0.08	-	0.922	1	0.04	+	0.0427	0	0.07	-	0.93	0	0.14	-	0.865	0	0.04	-	0.964
DNA ligase	6	0	0.08	-	0.922	0	0.04	-	0.957	0	0.07	-	0.93	0	0.14	-	0.865	0	0.04	-	0.964
Interferon	6	0	0.08	-	0.922	0	0.04	-	0.957	0	0.07	-	0.93	0	0.14	-	0.865	0	0.04	-	0.964
Other microtubule family cytoskeletal protein	6	0	0.08	-	0.922	0	0.04	-	0.957	0	0.07	-	0.93	0	0.14	-	0.865	0	0.04	-	0.964
Metalloprotease inhibitor	5	0	0.07	-	0.934	0	0.04	-	0.964	0	0.06	-	0.941	1	0.12	+	0.114	0	0.03	-	0.97
Other protease inhibitor	5	0	0.07	-	0.934	0	0.04	-	0.964	0	0.06	-	0.941	0	0.12	-	0.886	0	0.03	-	0.97
Other synthase/synthetase	5	0	0.07	-	0.934	0	0.04	-	0.964	0	0.06	-	0.941	0	0.12	-	0.886	0	0.03	-	0.97
Pyrophosphatase	5	0	0.07	-	0.934	0	0.04	-	0.964	0	0.06	-	0.941	0	0.12	-	0.886	0	0.03	-	0.97
DNA strand-pairing protein	4	0	0.05	-	0.947	0	0.03	-	0.971	0	0.05	-	0.953	0	0.1	-	0.908	0	0.02	-	0.976
Interferon receptor	4	0	0.05	-	0.947	0	0.03	-	0.971	0	0.05	-	0.953	0	0.1	-	0.908	0	0.02	-	0.976
TGF-beta superfamily member	3	0	0.04	-	0.96	0	0.02	-	0.978	0	0.04	-	0.964	1	0.07	+	0.0699	0	0.02	-	0.982
Other viral protein	3	0	0.04	-	0.96	0	0.02	-	0.978	0	0.04	-	0.964	0	0.07	-	0.93	0	0.02	-	0.982
Transketolase	3	0	0.04	-	0.96	0	0.02	-	0.978	0	0.04	-	0.964	0	0.07	-	0.93	0	0.02	-	0.982
DNA photolyase	2	0	0.03	-	0.973	0	0.01	-	0.986	0	0.02	-	0.976	1	0.05	+	0.0471	0	0.01	-	0.988
DNA polymerase processivity factor	2	0	0.03	-	0.973	0	0.01	-	0.986	0	0.02	-	0.976	0	0.05	-	0.953	0	0.01	-	0.988
Transaldolase	2	0	0.03	-	0.973	0	0.01	-	0.986	0	0.02	-	0.976	0	0.05	-	0.953	0	0.01	-	0.988
Amino acid kinase	1	0	0.01	-	0.986	0	0.01	-	0.993	0	0.01	-	0.988	0	0.02	-	0.976	0	0.01	-	0.994
Phosphatase activator	1	0	0.01	-	0.986	0	0.01	-	0.993	0	0.01	-	0.988	0	0.02	-	0.976	0	0.01	-	0.994
Primase	1	0	0.01	-	0.986	0	0.01	-	0.993	0	0.01	-	0.988	0	0.02	-	0.976	0	0.01	-	0.994

## Sheet: Panther Pathway
Supplementary Table 3c. Regional and CNS-signature genes mapping to Panther Pathways.
Pathway	Ref Expr	Cortex (353)	SAM Cortex 2xCNS Panther 180206.txt (expected)	SAM Cortex 2xCNS Panther 180206.txt (over/under)	SAM Cortex 2xCNS Panther 180206.txt (P-value)	Hippocampus (189)	SAM Hippo 2xCNS Panther 180206.txt (expected)	SAM Hippo 2xCNS Panther 180206.txt (over/under)	SAM Hippo 2xCNS Panther 180206.txt (P-value)	Striatum (314)	SAM Stri 2xCNS Panther 180206.txt (expected)	SAM Stri 2xCNS Panther 180206.txt (over/under)	SAM Stri 2xCNS Panther 180206.txt (P-value)	Cerebellum (627)	SAM Cere 2xCNS Panther 180206.txt (expected)	SAM Cere 2xCNS Panther 180206.txt (over/under)	SAM Cere 2xCNS Panther 180206.txt (P-value)	CNS signature (159)	CNS signature SN 3 6 220506.txt (expected)	CNS signature SN 3 6 220506.txt (over/under)	CNS signature SN 3 6 220506.txt (P-value)
	25971	#	exp	,+/-	p-value	#	exp	,+/-	p-value	#	exp	,+/-	p-value	#	exp	,+/-	p-value	#	exp	,+/-	p-value
Heterotrimeric G-protein signaling pathway-Gi alpha and Gs alpha mediated pathway	181	10	2.46	+	0.000227	8	1.32	+	6.33e-05	18	2.19	+	1.78e-11	7	4.37	+	0.152	2	1.11	+	0.304
Unclassified	23459	298	318.86	-	0.000307	154	170.72	-	0.000141	262	283.63	-	9.54e-05	538	566.35	-	0.000183	143	143.62	-	0.473
Heterotrimeric G-protein signaling pathway-Gq alpha and Go alpha mediated pathway	155	8	2.11	+	0.00145	8	1.13	+	2.15e-05	11	1.87	+	4.03e-06	11	3.74	+	0.00165	3	0.95	+	0.0706
Oxidative stress response	73	5	0.99	+	0.00348	0	0.53	-	0.587	0	0.88	-	0.413	3	1.76	+	0.259	0	0.45	-	0.639
Cadherin signaling pathway	162	7	2.2	+	0.00729	2	1.18	+	0.33	1	1.96	-	0.416	9	3.91	+	0.0185	3	0.99	+	0.0782
Ionotropic glutamate receptor pathway	54	3	0.73	+	0.0382	5	0.39	+	5.39e-05	2	0.65	+	0.139	8	1.3	+	6.35e-05	3	0.33	+	0.00464
Inflammation mediated by chemokine and cytokine signaling pathway	310	3	4.21	-	0.392	8	2.26	+	0.00213	5	3.75	+	0.322	8	7.48	+	0.473	1	1.9	-	0.433
Metabotropic glutamate receptor group I pathway	42	1	0.57	+	0.435	3	0.31	+	0.00374	1	0.51	+	0.398	6	1.01	+	0.000628	2	0.26	+	0.0278
Muscarinic acetylcholine receptor 1 and 3 signaling pathway	48	3	0.65	+	0.0285	3	0.35	+	0.00541	1	0.58	+	0.441	5	1.16	+	0.00666	2	0.29	+	0.0354
5HT1 type receptor mediated signaling pathway	49	1	0.67	+	0.487	1	0.36	+	0.3	7	0.59	+	2.87e-06	2	1.18	+	0.331	1	0.3	+	0.259
D1/D5 dopamine receptor mediated sigaling pathway	39	1	0.53	+	0.412	0	0.28	-	0.753	6	0.47	+	9.8e-06	3	0.94	+	0.0697	1	0.24	+	0.213
Enkephalin release	34	1	0.46	+	0.37	0	0.25	-	0.781	5	0.41	+	6.77e-05	1	0.82	+	0.56	0	0.21	-	0.812
D2/D3/D4 dopamine receptor mediated signaling pathway	40	1	0.54	+	0.42	0	0.29	-	0.747	4	0.48	+	0.00153	2	0.97	+	0.252	1	0.24	+	0.217
Cortocotropin releasing factor receptor signaling pathway	33	1	0.45	+	0.362	1	0.24	+	0.214	3	0.4	+	0.00782	3	0.8	+	0.0468	1	0.2	+	0.183
5HT4 type receptor mediated signaling pathway	35	1	0.48	+	0.379	0	0.25	-	0.775	3	0.42	+	0.00916	2	0.84	+	0.207	1	0.21	+	0.193
Metabotropic glutamate receptor group III pathway	55	2	0.75	+	0.172	2	0.4	+	0.0614	1	0.66	+	0.486	8	1.33	+	7.2e-05	4	0.34	+	0.000397
Wnt signaling pathway	348	10	4.73	+	0.0222	7	2.53	+	0.0144	9	4.21	+	0.0273	20	8.4	+	0.000418	3	2.13	+	0.359
Circadian clock system	16	0	0.22	-	0.804	0	0.12	-	0.89	0	0.19	-	0.824	3	0.39	+	0.00719	0	0.1	-	0.907
Alpha adrenergic receptor signaling pathway	31	1	0.42	+	0.344	2	0.23	+	0.0218	0	0.37	-	0.687	4	0.75	+	0.0072	1	0.19	+	0.173
5HT2 type receptor mediated signaling pathway	74	0	1.01	-	0.365	3	0.54	+	0.0173	3	0.89	+	0.0617	6	1.79	+	0.00992	1	0.45	+	0.365
Alzheimer disease-amyloid secretase pathway	74	4	1.01	+	0.0192	2	0.54	+	0.102	2	0.89	+	0.226	6	1.79	+	0.00992	0	0.45	-	0.635
Metabotropic glutamate receptor group II pathway	29	1	0.39	+	0.326	1	0.21	+	0.19	1	0.35	+	0.296	3	0.7	+	0.0341	2	0.18	+	0.0139
Nicotinic acetylcholine receptor signaling pathway	106	3	1.44	+	0.176	0	0.77	-	0.462	3	1.28	+	0.138	3	2.56	+	0.472	3	0.65	+	0.0279
Muscarinic acetylcholine receptor 2 and 4 signaling pathway	46	2	0.63	+	0.13	1	0.33	+	0.285	1	0.56	+	0.427	2	1.11	+	0.305	2	0.28	+	0.0328
Parkinson disease	126	5	1.71	+	0.0301	0	0.92	-	0.399	2	1.52	+	0.45	7	3.04	+	0.0353	3	0.77	+	0.043
5HT3 type receptor mediated signaling pathway	18	0	0.24	-	0.783	0	0.13	-	0.877	0	0.22	-	0.804	1	0.43	+	0.353	1	0.11	+	0.104
Adrenaline and noradrenaline biosynthesis	26	0	0.35	-	0.702	0	0.19	-	0.828	0	0.31	-	0.73	0	0.63	-	0.534	1	0.16	+	0.147
Cytoskeletal regulation by Rho GTPase	113	2	1.54	+	0.455	1	0.82	+	0.561	2	1.37	+	0.397	1	2.73	-	0.243	2	0.69	+	0.153
Integrin signalling pathway	237	6	3.22	+	0.107	3	1.72	+	0.249	2	2.87	-	0.453	8	5.72	+	0.218	0	1.45	-	0.233
Axon guidance mediated by semaphorins	57	0	0.77	-	0.46	1	0.41	+	0.34	1	0.69	+	0.498	1	1.38	-	0.6	1	0.35	+	0.295
Blood coagulation	66	1	0.9	+	0.593	0	0.48	-	0.618	0	0.8	-	0.45	0	1.59	-	0.203	1	0.4	+	0.333
PDGF signaling pathway	172	3	2.34	+	0.414	3	1.25	+	0.131	3	2.08	+	0.345	6	4.15	+	0.239	0	1.05	-	0.348
Interleukin signaling pathway	159	1	2.16	-	0.363	1	1.16	-	0.678	3	1.92	+	0.302	4	3.84	+	0.535	0	0.97	-	0.377
TGF-beta signaling pathway	154	5	2.09	+	0.0609	2	1.12	+	0.309	3	1.86	+	0.286	6	3.72	+	0.172	0	0.94	-	0.388
Ras Pathway	90	2	1.22	+	0.346	0	0.65	-	0.519	0	1.09	-	0.336	4	2.17	+	0.175	1	0.55	+	0.424
Alzheimer disease-presenilin pathway	137	5	1.86	+	0.0406	2	1	+	0.263	0	1.66	-	0.19	6	3.31	+	0.117	0	0.84	-	0.431
Apoptosis signaling pathway	136	2	1.85	+	0.552	4	0.99	+	0.018	1	1.64	-	0.51	3	3.28	-	0.584	0	0.83	-	0.434
EGF receptor signaling pathway	128	3	1.74	+	0.253	2	0.93	+	0.239	2	1.55	+	0.458	6	3.09	+	0.0928	0	0.78	-	0.456
p53 pathway	105	2	1.43	+	0.418	1	0.76	+	0.535	1	1.27	-	0.637	4	2.53	+	0.25	1	0.64	+	0.475
PI3 kinase pathway	107	0	1.45	-	0.233	1	0.78	+	0.542	3	1.29	+	0.141	2	2.58	-	0.522	0	0.66	-	0.519
B cell activation	97	3	1.32	+	0.147	2	0.71	+	0.158	0	1.17	-	0.309	4	2.34	+	0.209	0	0.59	-	0.552
FGF signaling pathway	132	4	1.79	+	0.107	2	0.96	+	0.25	1	1.6	-	0.526	6	3.19	+	0.103	1	0.81	+	0.555
Endothelin signaling pathway	95	1	1.29	-	0.63	3	0.69	+	0.0328	2	1.15	+	0.319	4	2.29	+	0.199	0	0.58	-	0.558
T cell activation	133	2	1.81	+	0.54	2	0.97	+	0.252	0	1.61	-	0.199	2	3.21	-	0.377	1	0.81	+	0.558
Angiogenesis	221	6	3	+	0.0834	4	1.61	+	0.0791	4	2.67	+	0.279	6	5.34	+	0.443	1	1.35	-	0.608
Insulin/IGF pathway-protein kinase B signaling cascade	81	1	1.1	-	0.699	0	0.59	-	0.554	2	0.98	+	0.257	1	1.96	-	0.418	0	0.5	-	0.609
Ubiquitin proteasome pathway	79	1	1.07	-	0.709	0	0.57	-	0.562	0	0.96	-	0.384	1	1.91	-	0.431	0	0.48	-	0.616
VEGF signaling pathway	78	2	1.06	+	0.286	2	0.57	+	0.111	2	0.94	+	0.243	5	1.88	+	0.0425	0	0.48	-	0.62
p53 pathway feedback loops 2	62	2	0.84	+	0.207	1	0.45	+	0.363	0	0.75	-	0.472	5	1.5	+	0.0183	0	0.38	-	0.684
Toll receptor signaling pathway	61	2	0.83	+	0.202	0	0.44	-	0.641	0	0.74	-	0.478	2	1.47	+	0.433	0	0.37	-	0.688
Transcription regulation by bZIP transcription factor	59	0	0.8	-	0.448	0	0.43	-	0.651	2	0.71	+	0.16	0	1.42	-	0.24	0	0.36	-	0.697
Huntington disease	165	4	2.24	+	0.189	4	1.2	+	0.0333	2	1.99	+	0.593	5	3.98	+	0.368	1	1.01	-	0.732
Notch signaling pathway	51	0	0.69	-	0.5	0	0.37	-	0.69	0	0.62	-	0.539	1	1.23	-	0.651	0	0.31	-	0.732
Insulin/IGF pathway-mitogen activated protein kinase kinase/MAP kinase cascade	46	1	0.63	+	0.465	0	0.33	-	0.715	2	0.56	+	0.108	1	1.11	-	0.695	0	0.28	-	0.754
Heterotrimeric G-protein signaling pathway-rod outer segment phototransduction	43	0	0.58	-	0.557	0	0.31	-	0.731	3	0.52	+	0.0158	1	1.04	-	0.722	0	0.26	-	0.768
Hedgehog signaling pathway	42	0	0.57	-	0.565	0	0.31	-	0.736	1	0.51	+	0.398	2	1.01	+	0.269	0	0.26	-	0.773
General transcription regulation	41	0	0.56	-	0.573	0	0.3	-	0.742	1	0.5	+	0.391	0	0.99	-	0.371	0	0.25	-	0.778
Axon guidance mediated by netrin	37	0	0.5	-	0.605	2	0.27	+	0.0302	1	0.45	+	0.361	3	0.89	+	0.0616	0	0.23	-	0.797
Axon guidance mediated by Slit/Robo	37	0	0.5	-	0.605	0	0.27	-	0.764	0	0.45	-	0.639	0	0.89	-	0.409	0	0.23	-	0.797
FAS signaling pathway	36	1	0.49	+	0.387	0	0.26	-	0.769	0	0.44	-	0.647	0	0.87	-	0.419	0	0.22	-	0.802
Glycolysis	35	0	0.48	-	0.621	0	0.25	-	0.775	1	0.42	+	0.345	1	0.84	+	0.571	0	0.21	-	0.807
Hypoxia response via HIF activation	33	2	0.45	+	0.0749	0	0.24	-	0.786	0	0.4	-	0.671	2	0.8	+	0.19	0	0.2	-	0.817
Interferon-gamma signaling pathway	32	2	0.43	+	0.0711	0	0.23	-	0.792	0	0.39	-	0.679	3	0.77	+	0.0435	0	0.2	-	0.822
De novo purine biosynthesis	32	1	0.43	+	0.353	0	0.23	-	0.792	0	0.39	-	0.679	0	0.77	-	0.462	0	0.2	-	0.822
Cell cycle	29	1	0.39	+	0.326	0	0.21	-	0.81	0	0.35	-	0.704	1	0.7	+	0.504	0	0.18	-	0.837
JAK/STAT signaling pathway	23	1	0.31	+	0.269	0	0.17	-	0.846	0	0.28	-	0.757	3	0.56	+	0.0189	0	0.14	-	0.869
5-Hydroxytryptamine degredation	19	2	0.26	+	0.0281	0	0.14	-	0.871	0	0.23	-	0.795	0	0.46	-	0.632	0	0.12	-	0.89
Plasminogen activating cascade	19	0	0.26	-	0.772	0	0.14	-	0.871	0	0.23	-	0.795	0	0.46	-	0.632	0	0.12	-	0.89
General transcription by RNA polymerase I	17	1	0.23	+	0.206	0	0.12	-	0.884	0	0.21	-	0.814	0	0.41	-	0.663	0	0.1	-	0.901
Pentose phosphate pathway	17	0	0.23	-	0.794	0	0.12	-	0.884	0	0.21	-	0.814	0	0.41	-	0.663	0	0.1	-	0.901
DNA replication	16	0	0.22	-	0.804	0	0.12	-	0.89	0	0.19	-	0.824	0	0.39	-	0.68	0	0.1	-	0.907
Heme biosynthesis	15	0	0.2	-	0.816	0	0.11	-	0.897	0	0.18	-	0.834	0	0.36	-	0.696	0	0.09	-	0.912
Phenylethylamine degradation	14	0	0.19	-	0.827	0	0.1	-	0.903	0	0.17	-	0.844	0	0.34	-	0.713	0	0.09	-	0.918
Methylcitrate cycle	11	0	0.15	-	0.861	0	0.08	-	0.923	0	0.13	-	0.875	0	0.27	-	0.767	0	0.07	-	0.935
TCA cycle	10	0	0.14	-	0.873	0	0.07	-	0.93	0	0.12	-	0.886	1	0.24	+	0.215	0	0.06	-	0.941
Cholesterol biosynthesis	10	0	0.14	-	0.873	0	0.07	-	0.93	0	0.12	-	0.886	0	0.24	-	0.785	0	0.06	-	0.941
Acetate utilization	9	0	0.12	-	0.885	0	0.07	-	0.937	0	0.11	-	0.897	0	0.22	-	0.805	0	0.06	-	0.946
Purine metabolism	8	1	0.11	+	0.103	0	0.06	-	0.943	0	0.1	-	0.908	0	0.19	-	0.824	0	0.05	-	0.952
mRNA splicing	8	0	0.11	-	0.897	0	0.06	-	0.943	0	0.1	-	0.908	0	0.19	-	0.824	0	0.05	-	0.952
P53 pathway feedback loops 1	6	0	0.08	-	0.922	1	0.04	+	0.0427	0	0.07	-	0.93	0	0.14	-	0.865	0	0.04	-	0.964
5-Hydroxytryptamine biosynthesis	6	0	0.08	-	0.922	0	0.04	-	0.957	0	0.07	-	0.93	0	0.14	-	0.865	0	0.04	-	0.964
O-antigen biosynthesis	6	0	0.08	-	0.922	0	0.04	-	0.957	0	0.07	-	0.93	0	0.14	-	0.865	0	0.04	-	0.964
Asparagine and aspartate biosynthesis	5	0	0.07	-	0.934	0	0.04	-	0.964	0	0.06	-	0.941	0	0.12	-	0.886	0	0.03	-	0.97
Folate biosynthesis	5	0	0.07	-	0.934	0	0.04	-	0.964	0	0.06	-	0.941	0	0.12	-	0.886	0	0.03	-	0.97
ATP synthesis	4	0	0.05	-	0.947	0	0.03	-	0.971	0	0.05	-	0.953	0	0.1	-	0.908	0	0.02	-	0.976
Salvage pyrimidine deoxyribonucleotides	4	0	0.05	-	0.947	0	0.03	-	0.971	0	0.05	-	0.953	0	0.1	-	0.908	0	0.02	-	0.976
Glutamine glutamate conversion	3	0	0.04	-	0.96	0	0.02	-	0.978	0	0.04	-	0.964	0	0.07	-	0.93	0	0.02	-	0.982
Pyridoxal phosphate salvage pathway	3	0	0.04	-	0.96	0	0.02	-	0.978	0	0.04	-	0.964	0	0.07	-	0.93	0	0.02	-	0.982
S adenosyl methionine biosynthesis	3	0	0.04	-	0.96	0	0.02	-	0.978	0	0.04	-	0.964	0	0.07	-	0.93	0	0.02	-	0.982
Valine biosynthesis	3	0	0.04	-	0.96	0	0.02	-	0.978	0	0.04	-	0.964	0	0.07	-	0.93	0	0.02	-	0.982
Allantoin degradation	2	0	0.03	-	0.973	0	0.01	-	0.986	0	0.02	-	0.976	0	0.05	-	0.953	0	0.01	-	0.988
Aminobutyrate degradation	2	0	0.03	-	0.973	0	0.01	-	0.986	0	0.02	-	0.976	0	0.05	-	0.953	0	0.01	-	0.988
Ascorbate degradation	2	0	0.03	-	0.973	0	0.01	-	0.986	0	0.02	-	0.976	0	0.05	-	0.953	0	0.01	-	0.988
Carnitine metabolism	2	0	0.03	-	0.973	0	0.01	-	0.986	0	0.02	-	0.976	0	0.05	-	0.953	0	0.01	-	0.988
Leucine biosynthesis	2	0	0.03	-	0.973	0	0.01	-	0.986	0	0.02	-	0.976	0	0.05	-	0.953	0	0.01	-	0.988
Lipoate_biosynthesis	2	0	0.03	-	0.973	0	0.01	-	0.986	0	0.02	-	0.976	0	0.05	-	0.953	0	0.01	-	0.988
Succinate to proprionate conversion	2	0	0.03	-	0.973	0	0.01	-	0.986	0	0.02	-	0.976	0	0.05	-	0.953	0	0.01	-	0.988
Sulfate assimilation	2	0	0.03	-	0.973	0	0.01	-	0.986	0	0.02	-	0.976	0	0.05	-	0.953	0	0.01	-	0.988
Threonine biosynthesis	2	0	0.03	-	0.973	0	0.01	-	0.986	0	0.02	-	0.976	0	0.05	-	0.953	0	0.01	-	0.988
Chorismate biosynthesis	1	0	0.01	-	0.986	0	0.01	-	0.993	0	0.01	-	0.988	0	0.02	-	0.976	0	0.01	-	0.994
Cysteine biosynthesis	1	0	0.01	-	0.986	0	0.01	-	0.993	0	0.01	-	0.988	0	0.02	-	0.976	0	0.01	-	0.994
Flavin biosynthesis	1	0	0.01	-	0.986	0	0.01	-	0.993	0	0.01	-	0.988	0	0.02	-	0.976	0	0.01	-	0.994
Methionine biosynthesis	1	0	0.01	-	0.986	0	0.01	-	0.993	0	0.01	-	0.988	0	0.02	-	0.976	0	0.01	-	0.994
Ornithine degradation	1	0	0.01	-	0.986	0	0.01	-	0.993	0	0.01	-	0.988	0	0.02	-	0.976	0	0.01	-	0.994
Triacylglycerol metabolism	1	0	0.01	-	0.986	0	0.01	-	0.993	0	0.01	-	0.988	0	0.02	-	0.976	0	0.01	-	0.994
