# Supplementary material for: Gene expression profiles in rat brain disclose CNS signature genes and regional patterns of functional specialisation
Source: BMC Genomics. 2007 Apr 4;8:94. doi: 10.1186/1471-2164-8-94 (PMC1853090; doi:10.1186/1471-2164-8-94)
Supplement: Additional file 5 — 'CNS-signature' genes, S/N ≥ 6 in all CNS samples, S/N < 3 in all non-CNS samples [file 1471-2164-8-94-S5.xls]

## Sheet: CNS signature
Supplementary Table 3. 'CNS-signature' genes, S/N≥6 in all CNS samples, S/N<3 in all non-CNS samples
Probe ID	Primary Gene ID	Gene Symbol	Gene Name	Family	Subfamily	Function	Process
22403397	25239	Apod	apolipoprotein D	LIPOCALIN/APOLIPOPROTEIN D	APOLIPOPROTEIN D	Transfer/carrier protein|Apolipoprotein	Lipid and fatty acid transport;Developmental processes|Lipid and fatty acid transport;Transport|Lipid, fatty acid and steroid metabolism
21419658	29599	Atp2b3	ATPase, Ca++ transporting, plasma membrane 3	CATION-TRANSPORTING ATPASE	PLASMA MEMBRANE CALCIUM-TRANSPORTING ATPASE 3 (PMCA3) (PLASMA MEMBRANE CALCIUM PUMP ISOFORM 3) (PLASMA MEMBRANE CALCIUM ATPASE ISOFORM 3)	Ion channel;Transporter|Cation transporter;Hydrolase|Other hydrolase	Transport|Ion transport|Calcium ion homeostasis|Cation transport;Homeostasis
21883525	84356	Abcd2	ATP-binding cassette, sub-family D (ALD), member 2	ATP-BINDING CASSETTE TRANSPORTER-RELATED	ADRENOLEUKODYSTROPHY PROTEIN ABCD1,2-RELATED	Transporter	Lipid and fatty acid transport|Lipid and fatty acid transport;Transport|Lipid, fatty acid and steroid metabolism
21689826	301309	Bai3_predicted	brain-specific angiogenesis inhibitor 3 (predicted)	G-PROTEIN COUPLED RECEPTOR	BRAIN-SPECIFIC ANGIOGENESIS INHIBITOR 3	G-protein coupled receptor|Receptor	G-protein mediated signaling;Cell adhesion;Developmental processes|Cell surface receptor mediated signal transduction|Signal transduction|Mesoderm development|Angiogenesis
22273170	246755	Bcas1	breast carcinoma amplified sequence 1	FAMILY NOT NAMED		Molecular function unclassified	Biological process unclassified
20880975	311184	C1qtnf4_predicted	C1q and tumor necrosis factor related protein 4 (predicted)	COLLAGEN ALPHA CHAIN	COMPLEMENT C1Q TUMOR NECROSIS FACTOR-RELATED PROTEIN 4	Complement component|Defense/immunity protein	Immunity and defense|Complement-mediated immunity
20700329	363948	Cdh20	cadherin 20	CADHERIN	CADHERIN	Cell adhesion molecule|Cadherin	Signal transduction|Cell adhesion-mediated signaling;Cell adhesion|Cell communication
22320999	84408	Cdh8	cadherin 8	CADHERIN	CADHERIN 8|	Cell adhesion molecule|Cadherin	Cell adhesion-mediated signaling;Cell adhesion;Developmental processes|Signal transduction|Cell communication|Neurogenesis|Ectoderm development
21806391	306243	Cacna2d3	calcium channel, voltage-dependent, alpha 2/delta 3 subunit	DIHYDROPYRIDINE-SENSITIVE L-TYPE CALCIUM CHANNEL	VOLTAGE GATED CALCIUM CHANNEL ALPHA-2 / DELTA 3,4 SUBUNIT	Voltage-gated calcium channel|Voltage-gated ion channel|Ion channel	Intracellular signaling cascade|Other neuronal activity;Muscle contraction|Signal transduction|Ion transport|Calcium mediated signaling;Transport|Cation transport;Neuronal activities
21417467	257648	Cacna1b	calcium channel, voltage-dependent, N type, alpha 1B subunit	VOLTAGE-GATED CATION CHANNEL (CALCIUM AND SODIUM)	VOLTAGE-DEPENDENT N-TYPE CALCIUM CHANNEL ALPHA-1B SUBUNIT	Voltage-gated calcium channel|Voltage-gated ion channel|Ion channel	Synaptic transmission|Transport|Ion transport|Cation transport;Neuronal activities|Neurotransmitter release;Muscle contraction
20797850	114028	Ctnnd2	catenin (cadherin-associated protein), delta 2	CATENIN AND PLAKOPHILIN	CATENIN DELTA-2	Other cell junction protein|Cell adhesion molecule;Cell junction protein	Signal transduction|Cell communication;Cell adhesion
22152253	84030	Chn1	chimerin (chimaerin) 1	CHIMERIN-RELATED RHO- GTPASE-ACTIVATING PROTEIN	ALPHA CHIMERIN (RHO- GTPASE-ACTIVATING PROTEIN 2)	G-protein modulator|Other G-protein modulator|Select regulatory molecule	Intracellular signaling cascade|Signal transduction|Other intracellular signaling cascade
21821386	50568	Cspg5	chondroitin sulfate proteoglycan 5	CHONDROITIN SULFATE PROTEOGLYCAN 5 -RELATED	SUBFAMILY NOT NAMED	Molecular function unclassified	Biological process unclassified
21185188	117258	Cntn1	contactin 1	CELL ADHESION MOLECULE	CONTACTIN 1	CAM family adhesion molecule|Cell adhesion molecule	Cell adhesion;Developmental processes|Neurogenesis|Ectoderm development
22120344	362489	Cbfa2t1_predicted	core-binding factor, runt domain, alpha subunit 2; translocated to, 1; cyclin D-related (predicted)	ETO/MTG8/NERVY	ETO/MGT8	Transcription factor|Transcription cofactor	Nucleoside, nucleotide and nucleic acid metabolism|Chromatin packaging and remodeling|mRNA transcription regulation;Nucleoside, nucleotide and nucleic acid metabolism|mRNA transcription
21912348	83824	Cxxc4	CXXC finger 4	ZINC FINGER-CONTAINING	SUBFAMILY NOT NAMED	Molecular function unclassified	Biological process unclassified
21207655	29272	Dpp6	dipeptidylpeptidase 6	PROTEASE FAMILY S9B,C DIPEPTIDYL-PEPTIDASE IV-RELATED	DIPEPTIDYL AMINOPEPTIDASE-LIKE PROTEIN 6, NONFUNCTIONAL PROTEASE	Select regulatory molecule	Signal transduction|Cell surface receptor mediated signal transduction;Developmental processes
22272933	192349	Drd1ip	dopamine receptor D1 interacting protein
22414137	25129	Egr4	early growth response 4	EARLY GROWTH RESPONSE PROTEIN	EARLY GROWTH RESPONSE PROTEIN 4, EGR-4	Transcription factor|KRAB box transcription factor;Nucleic acid binding|Zinc finger transcription factor	Nucleoside, nucleotide and nucleic acid metabolism|mRNA transcription regulation;Cell proliferation and differentiation|mRNA transcription
21049531	315851	Elovl4_predicted	elongation of very long chain fatty acids (FEN1/Elo2, SUR4/Elo3, yeast)-like 4 (predicted)	FATTY ACID ACYL TRANSFERASE-RELATED		Transferase|Acyltransferase	Fatty acid metabolism|Lipid, fatty acid and steroid metabolism
22240151	171287	Epha7	Eph receptor A7	TYROSINE PROTEIN KINASE	EPHRIN TYPE-A RECEPTOR 7	Receptor|Tyrosine protein kinase receptor;Kinase|Tyrosine protein kinase receptor|Protein kinase receptor|Protein kinase	Protein phosphorylation;Signal transduction|Neurogenesis;Developmental processes|Cell surface receptor mediated signal transduction|Protein metabolism and modification|Protein modification|Receptor protein tyrosine kinase signaling pathway;Developmental processes|Mesoderm development;Cell proliferation and differentiation|Ectoderm development
22413425	310261	Eif5a2_predicted	eukaryotic translation initiation factor 5A2 (predicted)	TRANSLATION INITIATION FACTOR 5A-RELATED	INITIATION FACTOR 5A	Nucleic acid binding|Translation initiation factor|Translation factor	Protein metabolism and modification|Protein biosynthesis
22338751	246274	Faim2	Fas apoptotic inhibitory molecule 2	BAX INHIBITOR-RELATED	FAS APOPTOTIC INHIBITORY MOLECULE 2 (LIFEGUARD PROTEIN)	Molecular function unclassified	Apoptosis|Inhibition of apoptosis
22406195	81730	Fez1	fasciculation and elongation protein zeta 1 (zygin I)	ZYGIN	ZYGIN I	Molecular function unclassified	Other neuronal activity|Neuronal activities
22422981	170630	Fgf12	fibroblast growth factor 12	HEPARIN-BINDING GROWTH FACTOR FAMILY MEMBER/FGF	FIBROBLAST GROWTH FACTOR 12	Signaling molecule|Growth factor	Cell surface receptor mediated signal transduction|Signal transduction|Receptor protein tyrosine kinase signaling pathway
21608898	289262	Fmn2_predicted	formin 2 (predicted)	FORMIN-RELATED	FORMIN 1,2/CAPPUCCINO	Non-motor actin binding protein|Cytoskeletal protein|Actin binding cytoskeletal protein	Cell motility|Developmental processes;Cell structure and motility
21060830	298944	Gpr22_predicted	G protein-coupled receptor 22 (predicted)	G-PROTEIN COUPLED RECEPTOR	G-PROTEIN RECEPTOR 22	G-protein coupled receptor|Receptor	Cell surface receptor mediated signal transduction|Signal transduction|G-protein mediated signaling
21921715	252939	Gpr37l1	G protein-coupled receptor 37-like 1	G-PROTEIN COUPLED RECEPTOR	PAEL RECEPTOR, GPR37	G-protein coupled receptor|Receptor	Cell surface receptor mediated signal transduction|Signal transduction|G-protein mediated signaling;Apoptosis|Induction of apoptosis
22272499	64020	Gpr85	G protein-coupled receptor 85	G PROTEIN-COUPLED RECEPTOR RELATED	G PROTEIN-COUPLED RECEPTOR RELATED	G-protein coupled receptor|Receptor	Cell surface receptor mediated signal transduction|Signal transduction|G-protein mediated signaling
21861701	29705	Gabra1	gamma-aminobutyric acid A receptor, alpha 1	NEUROTRANSMITTER GATED ION CHANNEL	GAMMA-AMINOBUTYRIC-ACID RECEPTOR A ALPHA SUBUNIT 1, 2, 3, 4, 5, 6	Receptor|GABA receptor|GABA receptor;Ion channel|Ligand-gated ion channel	Synaptic transmission|Signal transduction|Ion transport|Anion transport;Neuronal activities|Nerve-nerve synaptic transmission|Cell communication|Ligand-mediated signaling;Transport
20707933	29709	Gabrg2	gamma-aminobutyric acid A receptor, gamma 2	NEUROTRANSMITTER GATED ION CHANNEL	GAMMA-AMINOBUTYRIC-ACID RECEPTOR A GAMMA SUBUNIT 1, 2, 3, 4	Receptor|GABA receptor|GABA receptor;Ion channel|Ligand-gated ion channel	Synaptic transmission|Signal transduction|Ion transport|Anion transport;Neuronal activities|Nerve-nerve synaptic transmission|Cell communication|Ligand-mediated signaling;Transport
21627182	25450	Gabrb1	gamma-aminobutyric acid receptor, subunit beta 1	NEUROTRANSMITTER GATED ION CHANNEL	GAMMA-AMINOBUTYRIC-ACID RECEPTOR A BETA SUBUNIT 1, 2, 3, 4	Receptor|GABA receptor|GABA receptor;Ion channel|Ligand-gated ion channel	Synaptic transmission|Signal transduction|Ion transport|Anion transport;Neuronal activities|Nerve-nerve synaptic transmission|Cell communication|Ligand-mediated signaling;Transport
22063761	24922	Gabrb3	gamma-aminobutyric acid receptor, subunit beta 3	NEUROTRANSMITTER GATED ION CHANNEL	GAMMA-AMINOBUTYRIC-ACID RECEPTOR A BETA SUBUNIT 1, 2, 3, 4	Receptor|GABA receptor|GABA receptor;Ion channel|Ligand-gated ion channel	Synaptic transmission|Signal transduction|Ion transport|Anion transport;Neuronal activities|Nerve-nerve synaptic transmission|Cell communication|Ligand-mediated signaling;Transport
22004641	156275	Ggtl3	gamma-glutamyltransferase-like 3	GAMMA GLUTAMYL TRANSPEPTIDASES		Transferase|Acyltransferase;Protease|Other proteases	Proteolysis|Amino acid metabolism;Protein metabolism and modification|Protein modification;Protein metabolism and modification
21177226	312890	Gdap1_predicted	ganglioside-induced differentiation-associated-protein 1 (predicted)	GLUTATHIONE S-TRANSFERASE, GST, SUPERFAMILY, GST DOMAIN CONTAINING	GANGLIOSIDE-INDUCED DIFFERENTIATION-ASSOCIATED PROTEIN 1, 2 GDAP	Signaling molecule|Other signaling molecule	Intracellular signaling cascade|Signal transduction|Other developmental process|Other intracellular signaling cascade;Developmental processes
21544158	84403	Gjb6	gap junction membrane channel protein beta 6	CONNEXIN	GAP JUNCTION BETA-6 PROTEIN (CONNEXIN 30)	Cell junction protein|Gap junction	Signal transduction
21336182	362436	Grca_predicted	gene rich cluster, A gene (predicted)	G PROTEIN-COUPLED RECEPTOR 153	SUBFAMILY NOT NAMED	Molecular function unclassified	Biological process unclassified
21269122	24387	Gfap	glial fibrillary acidic protein	INTERMEDIATE FILAMENT PROTEINS	GLIAL FIBRILLARY ACIDIC PROTEIN, GFAP	Structural protein|Cytoskeletal protein|Intermediate filament;Miscellaneous function	Cell structure and motility|Cell structure
20799142	24379	Gad1	glutamate decarboxylase 1	GROUP II PYRIDOXAL-5-PHOSPHATE DECARBOXYLASE	GLUTAMATE DECARBOXYLASE	Decarboxylase|Lyase	Other amino acid metabolism|Amino acid metabolism
21594285	24408	Grin1	glutamate receptor, ionotropic, N-methyl D-aspartate 1	IONOTROPIC GLUTAMATE RECEPTOR-RELATED	GLUTAMATE RECEPTOR, IONOTROPIC, N-METHYL D-ASPARTATE ZETA 1 (NMDA 1)	Glutamate receptor;Ion channel|Receptor|Glutamate receptor|Ligand-gated ion channel	Other receptor mediated signaling pathway;Signal transduction|Synaptic transmission|Cell surface receptor mediated signal transduction|Signal transduction|Ion transport|Nerve-nerve synaptic transmission|Cell communication;Transport|Cation transport;Neuronal activities
22384705	24414	Grm1	glutamate receptor, metabotropic 1	PHEROMONE AND ODORANT RECEPTOR	METABOTROPIC GLUTAMATE RECEPTOR 1, 5 (MGLUR GROUP 1)	G-protein coupled receptor|Receptor	Cell surface receptor mediated signal transduction|Signal transduction|G-protein mediated signaling;Neuronal activities
21268222	24380	Gad2	glutamic acid decarboxylase 2	GROUP II PYRIDOXAL-5-PHOSPHATE DECARBOXYLASE	GLUTAMATE DECARBOXYLASE	Decarboxylase|Lyase	Other amino acid metabolism|Amino acid metabolism
20693868	25456	Glrb	glycine receptor, beta subunit	NEUROTRANSMITTER GATED ION CHANNEL	GLYCINE RECEPTOR BETA CHAIN	Receptor|Other ligand-gated ion channel|Other ligand-gated ion channel;Ion channel|Ligand-gated ion channel	Synaptic transmission|Signal transduction|Ion transport|Anion transport;Neuronal activities|Nerve-nerve synaptic transmission|Cell communication|Ligand-mediated signaling;Transport
21623054	116727	Gp1bb	glycoprotein Ib, beta polypeptide	GLYCOPROTEIN IB BETA		Extracellular matrix|Extracellular matrix glycoprotein	Biological process unclassified
20916973	80840	Gpcr12	G-protein coupled receptor 12	G-PROTEIN COUPLED RECEPTOR	G PROTEIN-COUPLED RECEPTOR 12	G-protein coupled receptor|Receptor	Cell surface receptor mediated signal transduction|Signal transduction|G-protein mediated signaling;Signal transduction|Ligand-mediated signaling|Cell communication
21700628	29423	Gap43	growth associated protein 43	FAMILY NOT NAMED	SUBFAMILY NOT NAMED	Molecular function unclassified	Biological process unclassified
21646565	29177	Hpca	hippocalcin	CALCIUM BINDING PROTEINS	HIPPOCALCIN	Calmodulin related protein|Select calcium binding protein	Vision|Sensory perception
21783570	50872	Hpcal4	hippocalcin-like 4	CALCIUM BINDING PROTEINS	HIPPOCALCIN	Calmodulin related protein|Select calcium binding protein	Vision|Sensory perception
21638870	297453	Hdac11_predicted	histone deacetylase 11 (predicted)	HISTONE DEACETYLASE	HISTONE DEACETYLASE 11	Nucleic acid binding;Hydrolase|Deacetylase	Nucleoside, nucleotide and nucleic acid metabolism|Inhibition of apoptosis;Cell cycle|mRNA transcription regulation;Apoptosis|mRNA transcription|Cell cycle control
21306705	497878	MGC125201	HMP19 protein
21825384	298591	RGD1310117_predicted	hypothetical LOC298591 (predicted)
22163642	24503	Inexa	internexin, alpha	INTERMEDIATE FILAMENT PROTEINS	ALPHA-INTERNEXIN (ALPHA-INX)	Structural protein|Cytoskeletal protein|Intermediate filament;Miscellaneous function	Cell structure and motility|Cell structure
21876106	641521	Lrrc4	leucine rich repeat containing 4 protein precursor	LEUCINE-RICH TRANSMEMBRANE PROTEINS	NETRIN-G1	Receptor;Extracellular matrix	Cell surface receptor mediated signal transduction|Signal transduction|G-protein mediated signaling;Cell adhesion;Immunity and defense
21677231	252892	Lgi1	leucine-rich, glioma inactivated 1	LEUCINE-RICH TRANSMEMBRANE PROTEINS	LEUCINE-RICH REPEAT LGI FAMILY 1, LGI1	Receptor;Extracellular matrix	Biological process unclassified
21029638	300018	Lynx1_predicted	Ly6/neurotoxin 1 (predicted)
21394104	60450	Matk	megakaryocyte-associated tyrosine kinase	TYROSINE PROTEIN KINASE	MEGAKARYOCYTE-ASSOCIATED TYROSINE PROTEIN KINASE	Non-receptor tyrosine protein kinase|Kinase|Protein kinase	Protein phosphorylation;Signal transduction|Protein metabolism and modification|Protein modification|Cell cycle control;Cell proliferation and differentiation|Intracellular signaling cascade;Cell cycle
21520979	59322	Cnksr2	membrane-associated guanylate kinase-interacting protein	UNCHARACTERIZED	UNCHARACTERIZED	Molecular function unclassified	Biological process unclassified
22322859	116668	Myt1l	myelin transcription factor 1-like	MYELIN TRANSCRIPTION FACTOR 1, MYT1	MYELIN TRANSCRIPTION FACTOR 1, MYT1	Transcription factor|Zinc finger transcription factor|Other zinc finger transcription factor	Nucleoside, nucleotide and nucleic acid metabolism|mRNA transcription|mRNA transcription regulation
21777529	81734	Nell2	nel-like 2 homolog (chicken)	EGF-LIKE DOMAIN PROTEIN	PROTEIN KINASE C-BINDING PROTEIN NEL	Annexin;Miscellaneous function|Other miscellaneous function protein|Calmodulin related protein;Select calcium binding protein|Select calcium binding protein	Signal transduction|Cell communication;Cell adhesion;Developmental processes|Neurogenesis|Ectoderm development
21574148	24586	Ncam1	neural cell adhesion molecule 1	CELL ADHESION MOLECULE	NEURAL CELL ADHESION MOLECULE 1 (N-CAM 1)	CAM family adhesion molecule|Cell adhesion molecule	Signal transduction|Cell communication|Cell adhesion-mediated signaling;Cell adhesion;Neuronal activities|Other neuronal activity;Developmental processes|Neurogenesis|Ectoderm development
21698050	60391	Nrxn1	neurexin 1	DISCOIDIN, CUB, EGF, LAMININ , AND ZINC METALLOPROTEASE DOMAIN	NEUREXIN	Receptor|Other receptor	Synaptic transmission|Signal transduction|Cell communication|Cell adhesion-mediated signaling;Cell adhesion;Neuronal activities
21466581	116508	Nrxn3	neurexin 3	DISCOIDIN, CUB, EGF, LAMININ , AND ZINC METALLOPROTEASE DOMAIN	NEUREXIN	Receptor|Other receptor	Synaptic transmission|Signal transduction|Cell communication|Cell adhesion-mediated signaling;Cell adhesion;Neuronal activities
22419405	25501	Nxph1	neurexophilin 1	NEUREXOPHILIN	NEUREXOPHILIN 1	Signaling molecule	Signal transduction|Cell communication|Ligand-mediated signaling;Neuronal activities|Other neuronal activity
22105452	83613	Nfl	neurofilament, light polypeptide	INTERMEDIATE FILAMENT PROTEINS	NEUROFILAMENT TRIPLET L PROTEIN	Structural protein|Cytoskeletal protein|Intermediate filament;Miscellaneous function	Cell structure and motility|Cell structure
20807877	25247	Nsg1	neuron specific gene family member 1
20694620	25691	LOC497815|Nrcam	neuron-glia-CAM-related cell adhesion molecule	CELL ADHESION MOLECULE	NEURAL CELL ADHESION MOLECULE (NR-CAM)	CAM family adhesion molecule|Cell adhesion molecule	Cell adhesion-mediated signaling;Cell adhesion;Developmental processes|Signal transduction|Cell communication|Neurogenesis|Ectoderm development
21158998	25691	LOC497815|Nrcam	neuron-glia-CAM-related cell adhesion molecule	CELL ADHESION MOLECULE	NEURAL CELL ADHESION MOLECULE (NR-CAM)	CAM family adhesion molecule|Cell adhesion molecule	Cell adhesion-mediated signaling;Cell adhesion;Developmental processes|Signal transduction|Cell communication|Neurogenesis|Ectoderm development
21338233	64636	Ntsr2	neurotensin receptor 2	G-PROTEIN COUPLED RECEPTOR	NEUROTENSIN RECEPTOR TYPE 2 (NT-R-2)	G-protein coupled receptor|Receptor	Cell surface receptor mediated signal transduction|Signal transduction|G-protein mediated signaling;Neuronal activities
21590164	60394	Olig1	oligodendrocyte transcription factor 1	NEUROGENIN-RELATED	OLIGODENDROCYTE TRANSCRIPTION FACTOR 1 (OLIGO1)	Basic helix-loop-helix transcription factor;Nucleic acid binding|Transcription factor	Nucleoside, nucleotide and nucleic acid metabolism|mRNA transcription regulation;Neuronal activities|mRNA transcription|Other neuronal activity;Developmental processes|Neurogenesis|Ectoderm development
21714144	311450	Pak7_predicted	p21 (CDKN1A)-activated kinase 7 (predicted)	MAPKK-RELATED SERINE/THREONINE PROTEIN KINASES	P21-ACTIVATED KINASE, PAK	Kinase|Protein kinase;Transferase	Protein metabolism and modification|Protein modification|Protein phosphorylation;Phosphate metabolism;Other metabolism
22294931	362284	Phactr3	phosphatase and actin regulator 3	PHOSPHATASE AND ACTIN REGULATOR (PHACTR)	PHOSPHATASE AND ACTIN REGULATOR 3 (SCAPININ)	Phosphatase modulator|Select regulatory molecule	Neuronal activities;Cell structure and motility|Cell structure
22147633	364052	Pea15	phosphoprotein enriched in astrocytes 15
20985086	295401	Prg1	plasticity related gene 1	LIPID PHOSPHATE PHOSPHATASE-RELATED	PLASTICITY RELATED GENE 1 (LIPID PHOSPHATE PHOSPHATASE-RELATED PROTEIN TYPE 4)	Phosphatase|Other phosphatase	Lipid, fatty acid and steroid metabolism
21445520	60326	Kcnv1	potassium channel, subfamily V, member 1	VOLTAGE-GATED POTASSIUM CHANNEL	VOLTAGE-GATED POTASSIUM CHANNEL SUBUNIT KV8.1	Voltage-gated potassium channel|Voltage-gated ion channel|Ion channel	Transport|Ion transport|Cation transport
21447909	83535	Kcnj11	potassium inwardly rectifying channel, subfamily J, member 11	INWARD RECTIFIER POTASSIUM CHANNEL	ATP-SENSITIVE INWARD RECTIFIER POTASSIUM CHANNEL (KIR6)	Voltage-gated potassium channel|Voltage-gated ion channel|Ion channel	Transport|Ion transport|Cation transport
20785198	83731	Kcnma1	potassium large conductance calcium-activated channel, subfamily M, alpha member 1	CALCIUM-ACTIVATED POTASSIUM CHANNEL ALPHA CHAIN	CALCIUM-ACTIVATED POTASSIUM CHANNEL ALPHA SUBUNIT 1	Voltage-gated potassium channel|Voltage-gated ion channel|Ion channel	Synaptic transmission|Transport|Ion transport|Cation transport;Neuronal activities|Neurotransmitter release;Muscle contraction
20707156	66016	Kcnmb4	potassium large conductance calcium-activated channel, subfamily M, beta member 4	CALCIUM-ACTIVATED POTASSIUM CHANNEL BETA SUBUNIT	CALCIUM-ACTIVATED POTASSIUM CHANNEL BETA SUBUNIT 4	Voltage-gated potassium channel|Voltage-gated ion channel|Ion channel	Synaptic transmission|Transport|Ion transport|Cation transport;Neuronal activities
20832825	65180	Kcnd2	potassium voltage gated channel, Shal-related family, member 2	VOLTAGE-GATED POTASSIUM CHANNEL	VOLTAGE-GATED POTASSIUM CHANNEL KV4.2	Voltage-gated potassium channel|Voltage-gated ion channel|Ion channel	Transport|Ion transport|Cation transport
21754607	24520	Kcna1	potassium voltage-gated channel, shaker-related subfamily, member 1	VOLTAGE-GATED POTASSIUM CHANNEL	VOLTAGE-GATED POTASSIUM CHANNEL KV1.1	Voltage-gated potassium channel|Voltage-gated ion channel|Ion channel	Action potential propagation|Transport|Ion transport|Cation transport;Neuronal activities
21593600	65198	Kcnh1	potassium voltage-gated channel, subfamily H (eag-related), member 1	VOLTAGE AND LIGAND GATED POTASSIUM CHANNEL	EAG-RELATED VOLTAGE-GATED POTASSIUM CHANNEL	Voltage-gated potassium channel|Voltage-gated ion channel|Ion channel	Signal transduction|Ion transport|Cell communication;Transport|Cation transport
20897909	29588	Pou3f2	POU domain, class 3, transcription factor 2	POU DOMAIN	POU3/BRN-2	Transcription factor|Homeobox transcription factor	Nucleoside, nucleotide and nucleic acid metabolism|mRNA transcription regulation;Developmental processes|mRNA transcription
22170818	306091	Pcdh9_predicted	protocadherin 9 (predicted)	CADHERIN	PROCADHERIN 9,20	Cell adhesion molecule|Cadherin	Cell adhesion-mediated signaling;Cell adhesion;Developmental processes|Signal transduction|Neurogenesis;Cell proliferation and differentiation|Cell communication|Ectoderm development
22165389	363123	Rab6b_predicted	RAB6B, member RAS oncogene family (predicted)	RAS-RELATED GTPASE	RAB6	G-protein|Small GTPase|Select regulatory molecule	Intracellular signaling cascade;Intracellular protein traffic|Signal transduction|General vesicle transport|Receptor mediated endocytosis;Intracellular protein traffic|Endocytosis
21051894	54296	Rgs7	regulator of G-protein signaling 7	REGULATOR OF G PROTEIN SIGNALING	REGULATOR OF G PROTEIN SIGNALING 7, RGS7	G-protein modulator|Select regulatory molecule	Cell surface receptor mediated signal transduction|Signal transduction|G-protein mediated signaling
21451810	24765	Scg2	secretogranin 2	SECRETOGRANIN II		Peptide hormone|Signaling molecule|Neuropeptide	Signal transduction|Cell communication
22421802	25719	Sgne1	secretory granule neuroendocrine protein 1	NEUROENDOCRINE PROTEIN 7B2	NEUROENDOCRINE PROTEIN 7B2	Peptide hormone|Signaling molecule|Neuropeptide	Signal transduction|Other neuronal activity|Cell communication;Neuronal activities
21011049	56003	Sept3	septin 3	SEPTIN		G-protein|Small GTPase|Other cytoskeletal proteins;Select regulatory molecule|Cytoskeletal protein	Cytokinesis|Cell cycle|Mitosis
21398438	315731	RGD1308414_predicted	similar to acheron; death-associated LA motif protein (predicted)	LUPUS LA RIBONUCLEOPROTEIN		Ribonucleoprotein|Nucleic acid binding	Nucleoside, nucleotide and nucleic acid metabolism|tRNA metabolism
21710583	500308	LOC500308	similar to Cat eye syndrome critical region protein 2	FALZ-RELATED BROMODOMAIN-CONTAINING PROTEINS	CAT EYE SYNDROME CRITICAL REGION PROTEIN 2, CSCR2	Transferase|Acetyltransferase	Nucleoside, nucleotide and nucleic acid metabolism|Chromatin packaging and remodeling|mRNA transcription;Nucleoside, nucleotide and nucleic acid metabolism
21378634	309252	LOC309252	similar to Cezanne 2 protein	FAMILY NOT NAMED	ZINC FINGER A20 DOMAIN CONTAINING PROTEIN (PTHR13367:SF6)	Double-stranded DNA binding protein;Hydrolase	Proteolysis;Other protein metabolism
21740582	303660	LOC303660	similar to CG1841-PA, isoform A	KELCH-RELATED PROTEINS	SUBFAMILY NOT NAMED	Molecular function unclassified	Biological process unclassified
21777032	362235	RGD1310753	similar to chromosome 20 open reading frame 39	UNCHARACTERIZED	gb def: UPF0338 protein C20orf39	Molecular function unclassified	Biological process unclassified
22410000	500105	LOC500105	similar to contactin associated protein-like 2 isoform a	DISCOIDIN, CUB, EGF, LAMININ , AND ZINC METALLOPROTEASE DOMAIN	CASPR2	Membrane-bound signaling molecule|Receptor|Other signaling molecule;Signaling molecule|Other receptor;Signaling molecule	Synaptic transmission|Signal transduction|Cell communication|Cell adhesion-mediated signaling;Cell adhesion;Neuronal activities
21821439	361560	RGD1306235_predicted	similar to contains transmembrane (TM) region (predicted)
21013057	361705	RGD1304930	similar to cornichon-like protein	CORNICHON		Membrane-bound signaling molecule|Signaling molecule	Signal transduction|Gametogenesis|Oogenesis|Cell surface receptor mediated signal transduction;Developmental processes
20875490	316573	LOC316573	similar to Dner protein	EGF-LIKE DOMAIN PROTEIN	DELTA-NOTCH-LIKE EGF REPEAT-CONTAINING TRANSMEMBRANE	Receptor;Signaling molecule|Membrane-bound signaling molecule;Transcription factor	Nucleoside, nucleotide and nucleic acid metabolism|mRNA transcription regulation;Signal transduction|mRNA transcription|Neurogenesis;Cell proliferation and differentiation|Ectoderm development|Cell communication;Developmental processes
22333645	298359	LOC298359	similar to ELAV (embryonic lethal, abnormal vision, Drosophila)-like 4 (Hu antigen D)	RNA-BINDING PROTEIN	ELAV (EMBRYONIC LETHAL, ABNORMAL VISION, DROSOPHILA)-LIKE PROTEIN	Ribonucleoprotein|Nucleic acid binding	Nucleoside, nucleotide and nucleic acid metabolism|Pre-mRNA processing|Neurogenesis;Cell proliferation and differentiation|Ectoderm development|mRNA end-processing and stability;Developmental processes
21665359	311264	RGD1310754_predicted	similar to G2 (predicted)	FAMILY NOT NAMED	SUBFAMILY NOT NAMED	Molecular function unclassified	Biological process unclassified
21548656	500325	LOC500325	similar to HMT1 hnRNP methyltransferase-like 3 protein	PROTEIN ARGININE N-METHYLTRANSFERASE	PROTEIN ARGININE N-METHYLTRANSFERASE 1, 4	Methyltransferase|Transferase	Protein methylation|Protein metabolism and modification|Protein modification
21597086	304280	LOC304280	similar to hypothetical protein
22205520	315670	LOC315670	similar to hypothetical protein	ENGULFMENT AND CELL MOTILITY	ENGULFMENT AND CELL MOTILITY 2	Signaling molecule|Other signaling molecule	Cell motility|Cell structure and motility
21339814	499587	LOC499587	similar to hypothetical protein A930013N06	AMINO ACID TRANSPORTER	CATIONIC AMINO ACID TRANSPORTER	Transporter|Amino acid transporter	Amino acid transport|Amino acid transport;Transport|Amino acid metabolism
21878350	300317	RGD1311154_predicted	similar to hypothetical protein FLJ12242 (predicted)	FAMILY NOT NAMED	SUBFAMILY NOT NAMED	Molecular function unclassified	Biological process unclassified
20952772	295283	RGD1308412	similar to hypothetical protein MGC46719	ANKYRIN REPEAT-CONTAINING	gb def: Mus musculus adult male corpora quadrigemina cDNA, RIKEN full-length enriched li	Molecular function unclassified	Biological process unclassified
21744048	302656	LOC302656	similar to KIAA0316 protein	BAND4.1 AND PDZ DOMAIN-CONTAINING	SUBFAMILY NOT NAMED	Molecular function unclassified	Biological process unclassified
22226920	295619	RGD1308367	similar to KIAA1189 protein
22413984	500368	LOC500368	similar to male sterility domain containing 1	MALE STERILITY PROTEIN 2-RELATED	MALE STERILITY DOMAIN CONTAINING 2 (VSIP2423) (FATTY ACYL COA REDUCTASE 1)	Oxidoreductase|Reductase	Biological process unclassified
22147012	317232	LOC317232	similar to melanoma antigen, family E	MELANOMA-ASSOCIATED ANTIGEN (MAGE ANTIGEN)	MELANOMA-ASSOCIATED ANTIGEN E1 (MAGE-E1 ANTIGEN)	Molecular function unclassified	Other oncogenesis|Gametogenesis;Oncogenesis|Developmental processes
21483361	498136	LOC498136	similar to mKIAA0774 protein
22398702	500591	LOC500591	similar to mKIAA0833 protein	IQ CALMODULIN-BINDING MOTIF PROTEINS	MSTPO23 PROTEIN	Molecular function unclassified	Intracellular signaling cascade|Calcium mediated signaling|Signal transduction
21542884	498596	LOC498596	similar to neuregulin-3	HEREGULIN-NEUREGULIN FAMILY MEMBER	NEUREGULIN 3	Membrane-bound signaling molecule;Select regulatory molecule|Kinase modulator|Signaling molecule|Kinase activator	Signal transduction|Ligand-mediated signaling;Developmental processes|Cell communication|Neurogenesis|Ectoderm development
21956314	301008	RGD1311848_predicted	similar to prolyl-4-hydroxylase-alpha NE2 CG9720-PA (predicted)	PROLYL 4-HYDROXYLASE ALPHA SUBUNIT	SUBFAMILY NOT NAMED	Oxidoreductase|Hydroxylase	Protein metabolism and modification|Protein modification
21472968	362220	RGD1306991	similar to Protein C20orf103 precursor
21134889	367915	LOC367915	similar to RAB9B, member RAS oncogene family	RAS-RELATED GTPASE	RAB9 AND 7	G-protein|Small GTPase|Select regulatory molecule	Intracellular signaling cascade;Intracellular protein traffic|Signal transduction|General vesicle transport|Receptor mediated endocytosis;Intracellular protein traffic|Endocytosis
21242921	363337	LOC501490|LOC301977|LOC501336|LOC501215|LOC367448|LOC302264|LOC316919|LOC367516|LOC501342|LOC498323|LOC501350|LOC501305|LOC316826|LOC363369|LOC501276|LOC501334|LOC501331|LOC301959|LOC501345|LOC363301|LOC291888|LOC287866|LOC363351|LOC501293|LOC363370|LOC501358|LOC501379|LOC503417|LOC501234|LOC302199|LOC287855|LOC501302|LOC501381|LOC501482|LOC501308|LOC367493|LOC501348|LOC501318|LOC296780|LOC312014…	similar to RIKEN cDNA 1700081O22	UNCHARACTERIZED|SERINE/THREONINE PROTEIN PHOSPHATASE	PROTEIN PHOSPHATASE-1|UNCHARACTERIZED|gb def: Mus musculus adult male testis cDNA, RIKEN full-length enriched library, clone:1	Phosphatase|Protein phosphatase|Molecular function unclassified	Protein phosphorylation;Apoptosis;Developmental processes|Glycogen metabolism;Nucleoside, nucleotide and nucleic acid metabolism|Meiosis;Cell structure and motility|Biological process unclassified|Pre-mRNA processing;Protein metabolism and modification|Protein modification|Carbohydrate metabolism
21569668	360459	RGD1305733	similar to RIKEN cDNA 2900011O08	FAMILY NOT NAMED	SUBFAMILY NOT NAMED	Molecular function unclassified	Biological process unclassified
21824900	497994	LOC497994	similar to RIKEN cDNA 6330509G02	INTERMEDIATE FILAMENT PROTEINS	SUBFAMILY NOT NAMED	Structural protein|Cytoskeletal protein|Intermediate filament;Miscellaneous function	Biological process unclassified
21290850	315473	LOC315473	similar to RIKEN cDNA 9530077C05
21600722	367865	LOC367865	similar to small nuclear ribonucleoparticle-associated protein	SMALL NUCLEAR RIBONUCLEOPROTEIN-ASSOCIATED PROTEIN		mRNA splicing factor|Nucleic acid binding|mRNA processing factor	Nucleoside, nucleotide and nucleic acid metabolism|Pre-mRNA processing|mRNA splicing
21910933	24766	Scn2a1	sodium channel, voltage-gated, type 2, alpha 1 polypeptide	VOLTAGE-GATED CATION CHANNEL (CALCIUM AND SODIUM)	VOLTAGE-GATED SODIUM CHANNEL ALPHA SUBUNIT NAV1.2, RODENT	Voltage-gated sodium channel|Voltage-gated ion channel|Ion channel	Action potential propagation|Transport|Ion transport|Cation transport;Neuronal activities
22062784	171373	Slc12a5	solute carrier family 12, (potassium-chloride transporter) member 5	SOLUTE CARRIER FAMILY 12, CATION COTRANSPORTERS	SOLUTE CARRIER FAMILY 12, ELECTRONEUTRAL K-CL COTRANSPORTER	Transporter|Cation transporter;Transporter|Other transporter	Transport|Ion transport|Cation transport
21974956	295645	Slc4a10	solute carrier family 4, sodium bicarbonate transporter-like, member 10	ANION EXCHANGE PROTEIN	SODIUM BICARBONATE COTRANSPORTER (NBC2, 3)	Transporter|Cation transporter;Transporter|Other transporter	Transport|Ion transport|Cation transport;Homeostasis
21936475	79212	Slc6a1	solute carrier family 6 (neurotransmitter transporter, GABA), member 1	SODIUM/CHLORIDE DEPENDENT TRANSPORTER	SODIUM/CHLORIDE DEPENDENT NEUROTRANSMITTER TRANSPORTER	Transporter|Other transporter	Transport|Small molecule transport;Transport|Extracellular transport and import
22001031	84511	Slco1c1	solute carrier organic anion transporter family, member 1c1	ORGANIC ANION TRANSPORTER	ORGANIC ANION TRANSPORTER 1C	Transporter|Other transporter	Transport|Ion transport|Anion transport
21149332	24797	Sst	somatostatin	SOMATOSTATIN		Peptide hormone|Signaling molecule	Cell surface receptor mediated signal transduction|Signal transduction|G-protein mediated signaling;Neuronal activities|Other neuronal activity
21661159	79423	Stmn4	stathmin-like 4	STATHMIN-RELATED	STATHMIN 4	Miscellaneous function|Other miscellaneous function protein	Signal transduction|Cell communication
21144815	24799	Stnl	statin-like	TRANSLATION FACTOR	ELONGATION FACTOR 1-ALPHA (EF-1-ALPHA)	Translation elongation factor|Nucleic acid binding|Translation factor	Protein metabolism and modification|Translational regulation
20727328	171442	Svop	SV2 related protein	SUGAR TRANSPORTER	SUGAR TRANSPORTER	Transporter|Carbohydrate transporter	Carbohydrate transport|Carbohydrate transport;Transport|Carbohydrate metabolism
21729317	302975	Syngr3_predicted	synaptogyrin 3 (predicted)	SYNAPTOGYRIN	SYNAPTOGYRIN-3	Membrane traffic protein|Membrane traffic regulatory protein	Neuronal activities
22421320	25012	Snap25	synaptosomal-associated protein 25	SYNAPTOSOMAL ASSOCIATED PROTEIN		Membrane traffic protein|SNARE protein	General vesicle transport;Transport|Intracellular protein traffic
20968754	60568	Syt11	synaptotagmin XI	SYNAPTOTAGMIN	SYNAPTOTAGMIN-11	Membrane traffic protein|Membrane traffic regulatory protein	Synaptic transmission|Neurotransmitter release|Regulated exocytosis;Neuronal activities|Exocytosis|Intracellular protein traffic
21077999	25567	Tnr	tenascin R	FIBRINOGEN AND FIBRONECTIN	TENASCIN R	Extracellular matrix glycoprotein|Cell adhesion molecule;Extracellular matrix	Extracellular matrix protein-mediated signaling;Developmental processes|Signal transduction|Cell communication|Neurogenesis|Ectoderm development
20811635	292597	Ttyh1_predicted	tweety homolog 1 (Drosophila) (predicted)	TWEETY-RELATED	TWEETY HOMOLOG 1	Ion channel|Anion channel	Transport|Ion transport|Anion transport
21854097	361495	Usp29_predicted	ubiquitin specific protease 29 (predicted)	UBIQUITIN SPECIFIC PROTEASE FAMILY C19-RELATED	UBIQUITIN SPECIFIC PROTEASE 26,29,37	Cysteine protease|Protease	Proteolysis|Protein metabolism and modification
22340509	362760	Galntl1	UDP-N-acetyl-alpha-D-galactosamine:polypeptide N-acetylgalactosaminyltransferase-like 1	N-ACETYLGALACTOSAMINYLTRANSFERASE	N-ACETYLGALACTOSAMINYLTRANSFERASE	Transferase|Glycosyltransferase	Other polysaccharide metabolism;Protein metabolism and modification|Protein glycosylation|Protein modification|Carbohydrate metabolism
22425784	24877	Vsnl1	visinin-like 1	CALCIUM BINDING PROTEINS	HIPPOCALCIN	Calmodulin related protein|Select calcium binding protein	Vision|Sensory perception
21711408	266760	Vgcnl1	voltage gated channel like 1	VOLTAGE-GATED CATION CHANNEL (CALCIUM AND SODIUM)	FOUR DOMAIN-TYPE VOLTAGE-GATED ION CHANNEL ALPHA-1 SUBUNIT	Voltage-gated calcium channel|Voltage-gated ion channel|Ion channel	Transport|Ion transport|Cation transport
22241205	94188	Zfp423	zinc finger protein 423	ZINC FINGER PROTEINS	EARLY B-CELL FACTOR ASSOCIATED ZINC FINGER PROTEIN	Transcription factor|Zinc finger transcription factor|KRAB box transcription factor	Biological process unclassified
22001173	305454	Zfyve28_predicted	zinc finger, FYVE domain containing 28 (predicted)	ZINC FINGER FYVE DOMAIN CONTAINING PROTEIN	ZINC FINGER FYVE DOMAIN CONTAINING PROTEIN 28	Molecular function unclassified	Biological process unclassified
21049474	rCG24194			TYROSINE PROTEIN KINASE	TRKB NEUROTROPHIC RECEPTOR	Receptor|Tyrosine protein kinase receptor;Kinase|Tyrosine protein kinase receptor|Protein kinase receptor|Protein kinase	Protein phosphorylation;Signal transduction|Cell surface receptor mediated signal transduction|Protein metabolism and modification|Protein modification|Neurogenesis;Oncogenesis|Receptor protein tyrosine kinase signaling pathway;Developmental processes|Ectoderm development
22242141	rCG37751			FAMILY NOT NAMED	SUBFAMILY NOT NAMED	Molecular function unclassified	Biological process unclassified
20774596	rCG43343.1
21052005	rCG63052
21150868	rCG41668
21284615	rCG35187
21417477	rCG53009
21442927	rCG41016
21643982	rCG20032.1
21734926	362680	LOC362680
21747746	rCG28058
21838380	rCG44827
21854692	rCG27788
21878041	rCG52515
21914053	rCG30439
21922143	rCG49938
22126760	rCG52977
22142387	rCG40826
22258902	rCG49911.1
22364230	rCG48214
