# Supplementary material for: Gene expression profiles in rat brain disclose CNS signature genes and regional patterns of functional specialisation
Source: BMC Genomics. 2007 Apr 4;8:94. doi: 10.1186/1471-2164-8-94 (PMC1853090; doi:10.1186/1471-2164-8-94)
Supplement: Additional file 6 — Detailed descriptions of dissections of brain regions and tissues. [file 1471-2164-8-94-S6.xls]

## Sheet: Ark1
Supplementary Table 5. Detailed descriptions of dissections of brain regions and tissues
		Corresponding
Abbreviation	Region	Broadman area	Description
FCx	fronto-medial cortex	24	medial side of the hemisphere, anterior to corpus callosum
TCx	temporal cortex	40	triangle shaped sample, superior to sulcus rhinalis on the temporal pole of the hemisphere
Ocx	occipital cortex	17 / 18	pyramid shaped sample from the dorsal posterior apex of the hemisphere
HiF *	hippocampus		caudal part
Str	striatum		anterior part
Cb	cerebellum		superior anterior quadrant, on the lateral side of vermis
-	liver		anterior lobe
-	kidney		posterior pole
-	spleen		apex
* internal brain structures were revealed by dividing corpus callosum along fissura longituidinalis and folding the cortex outwards
